# Supplementary material for: Advice from a systems-biology model of the corona epidemics
Source: NPJ Syst Biol Appl. 2020 Jun 12;6:18. doi: 10.1038/s41540-020-0138-8 (PMC7293297; doi:10.1038/s41540-020-0138-8)
Supplement: Supplementary file 3 — Dataset 1 [file 41540_2020_138_MOESM3_ESM.xlsx]

## Sheet: Wff1Corona_Lux_2020-03-20_1340 
					Copasi files:	Figure 2 sdf=1, 2.2 or 10				This excel file is a copy of	Fig2newTOTALWff1Corona_Lux_2020-03-20_1340 intermittentGwork full lockdown effect of socialdistancing Fig 3 also Fig 2WORK2Atxt
Fig 2ANEW					Fig 2BNEW					Fig 2Cnew					Fig 2ANEW				Fig 2NEW infected-tested					Fig 2NEW % deceased	Fig 2NEW % deceased
# Time	[% corona dead]	[infected-tested]	[recovered-tested]	[symptoms-nontested]	# Time	[% corona dead]	[infected-tested]	[recovered-tested]	[symptoms-nontested]	# Time	[% corona dead]	[infected-tested]	[recovered-tested]	[symptoms-nontested]	# Time	logA	loB	logC	# Time	no action	2.2-fold social distancing	10-fold (lockdown)			# Time	No action	2.2-fold social distancing	10-fold (lockdown)
0	0	1	0	0	0	0	1	0	0	0	0	1	0	0	0	0	0	0	0	1	1	1			0	0	0	0
1	1.16502e-06	0.73975	0.0308305	0.00164518	1	1.16502e-06	0.73975	0.0308305	0.00164518	1	1.16502e-06	0.73975	0.0308305	0.00164518	1	-0.130915	-0.130915	-0.130915	1	0.73975	0.73975	0.73975			1	1.16502e-06	1.16502e-06	1.16502e-06
2	2.84595e-06	0.548252	0.127933	0.00225073	2	2.84595e-06	0.548252	0.127933	0.00225073	2	2.84595e-06	0.548252	0.127933	0.00225073	2	-0.26102	-0.26102	-0.26102	2	0.548252	0.548252	0.548252			2	2.84595e-06	2.84595e-06	2.84595e-06
3	5.21958e-06	0.407727	0.302929	0.00308393	3	5.21958e-06	0.407727	0.302929	0.00308393	3	5.21958e-06	0.407727	0.302929	0.00308393	3	-0.389631	-0.389631	-0.389631	3	0.407727	0.407727	0.407727			3	5.21958e-06	5.21958e-06	5.21958e-06
4	8.53241e-06	0.305135	0.575109	0.00422945	4	8.53241e-06	0.305135	0.575109	0.00422945	4	8.53241e-06	0.305135	0.575109	0.00422945	4	-0.515508	-0.515508	-0.515508	4	0.305135	0.305135	0.305135			4	8.53241e-06	8.53241e-06	8.53241e-06
5	1.31258e-05	0.230965	0.973435	0.00580366	5	1.31258e-05	0.230965	0.973435	0.00580366	5	1.31258e-05	0.230965	0.973435	0.00580366	5	-0.636454	-0.636454	-0.636454	5	0.230965	0.230965	0.230965			5	1.31258e-05	1.31258e-05	1.31258e-05
6	1.94704e-05	0.178357	1.53952	0.00796641	6	1.94704e-05	0.178357	1.53952	0.00796641	6	1.94704e-05	0.178357	1.53952	0.00796641	6	-0.74871	-0.74871	-0.74871	6	0.178357	0.178357	0.178357			6	1.94704e-05	1.94704e-05	1.94704e-05
7	2.82146e-05	0.142463	2.33185	0.0109373	7	2.82146e-05	0.142463	2.33185	0.0109373	7	2.82146e-05	0.142463	2.33185	0.0109373	7	-0.846298	-0.846298	-0.846298	7	0.142463	0.142463	0.142463			7	2.82146e-05	2.82146e-05	2.82146e-05
8	4.02497e-05	0.120002	3.4318	0.0150179	8	4.02497e-05	0.120002	3.4318	0.0150179	8	4.02497e-05	0.120002	3.4318	0.0150179	8	-0.920812	-0.920812	-0.920812	8	0.120002	0.120002	0.120002			8	4.02497e-05	4.02497e-05	4.02497e-05
9	5.68006e-05	0.108964	4.95184	0.0206222	9	5.68006e-05	0.108964	4.95184	0.0206222	9	5.68006e-05	0.108964	4.95184	0.0206222	9	-0.962717	-0.962717	-0.962717	9	0.108964	0.108964	0.108964			9	5.68006e-05	5.68006e-05	5.68006e-05
10	7.95502e-05	0.108426	7.047	0.0283188	10	7.95502e-05	0.108426	7.047	0.0283188	10	7.95502e-05	0.108426	7.047	0.0283188	10	-0.964867	-0.964867	-0.964867	10	0.108426	0.108426	0.108426			10	7.95502e-05	7.95502e-05	7.95502e-05
11	0.00011081	0.118477	9.9306	0.038888	11	0.00011081	0.118477	9.9306	0.038888	11	0.00011081	0.118477	9.9306	0.038888	11	-0.926366	-0.926366	-0.926366	11	0.118477	0.118477	0.118477			11	0.00011081	0.00011081	0.00011081
12	0.000153754	0.140245	13.8959	0.053401	12	0.000153754	0.140245	13.8959	0.053401	12	0.000153754	0.140245	13.8959	0.053401	12	-0.853113	-0.853113	-0.853113	12	0.140245	0.140245	0.140245			12	0.000153754	0.000153754	0.000153754
13	0.000212741	0.176014	19.3457	0.0733273	13	0.000212741	0.176014	19.3457	0.0733273	13	0.000212741	0.176014	19.3457	0.0733273	13	-0.754453	-0.754453	-0.754453	13	0.176014	0.176014	0.176014			13	0.000212741	0.000212741	0.000212741
14	0.000293751	0.229464	26.8333	0.100682	14	0.000293751	0.229464	26.8333	0.100682	14	0.000293751	0.229464	26.8333	0.100682	14	-0.639285	-0.639285	-0.639285	14	0.229464	0.229464	0.229464			14	0.000293751	0.000293751	0.000293751
15	0.000404997	0.306045	37.1183	0.13823	15	0.000404997	0.306045	37.1183	0.13823	15	0.000404997	0.306045	37.1183	0.13823	15	-0.514215	-0.514215	-0.514215	15	0.306045	0.306045	0.306045			15	0.000404997	0.000404997	0.000404997
16	0.000557745	0.413528	51.2436	0.189754	16	0.000542821	0.382384	50.9682	0.135543	16	0.000534694	0.365568	50.812	0.108679	16	-0.383495	-0.4175	-0.437032	16	0.413528	0.382384	0.365568			16	0.000557745	0.000542821	0.000534694
17	0.000767443	0.562775	70.6397	0.260435	17	0.000695788	0.435857	68.2899	0.13326	17	0.000662986	0.379605	67.1297	0.0854807	17	-0.249665	-0.360656	-0.420668	17	0.562775	0.435857	0.379605			17	0.000767443	0.000695788	0.000662986
18	0.00105527	0.768821	97.2691	0.357353	18	0.000862698	0.472988	88.779	0.131422	18	0.000788496	0.366611	85.143	0.067356	18	-0.114175	-0.32515	-0.435795	18	0.768821	0.472988	0.366611			18	0.00105527	0.000862698	0.000788496
19	0.00145024	1.05234	133.822	0.490163	19	0.00104249	0.498537	112.165	0.129983	19	0.000910253	0.338768	104.15	0.0531874	19	0.0221561	-0.302303	-0.470098	19	1.05234	0.498537	0.338768			19	0.00145024	0.00104249	0.000910253
20	0.00199204	1.44164	183.985	0.672006	20	0.00123422	0.515968	138.209	0.128901	20	0.0010276	0.303944	123.622	0.0421041	20	0.158857	-0.287377	-0.517206	20	1.44164	0.515968	0.303944			20	0.00199204	0.00123422	0.0010276
21	0.00273493	1.97533	252.801	0.920699	21	0.00143707	0.527794	166.699	0.12814	21	0.00114012	0.267071	143.17	0.0334275	21	0.29564	-0.277536	-0.573373	21	1.97533	0.527794	0.267071			21	0.00273493	0.00143707	0.00114012
22	0.00375288	2.70588	347.167	1.26028	22	0.0016503	0.535828	197.447	0.127667	22	0.00124756	0.231107	162.503	0.0266285	22	0.432309	-0.270975	-0.636187	22	2.70588	0.535828	0.231107			22	0.00375288	0.0016503	0.00124756
23	0.00514656	3.70424	476.491	1.72296	23	0.00187328	0.541377	230.287	0.127453	23	0.00134983	0.197703	181.416	0.0212949	23	0.568699	-0.2665	-0.703987	23	3.70424	0.541377	0.197703			23	0.00514656	0.00187328	0.00134983
24	0.00705241	5.06575	653.579	2.35152	24	0.00210543	0.545372	265.073	0.127473	24	0.00144691	0.167663	199.763	0.0171053	24	0.704644	-0.263307	-0.775563	24	5.06575	0.545372	0.167663			24	0.00705241	0.00210543	0.00144691
25	0.0096545	6.91742	895.805	3.202	25	0.00234627	0.548472	301.675	0.127704	25	0.00153887	0.141257	217.444	0.0138091	25	0.839944	-0.260846	-0.84999	25	6.91742	0.548472	0.141257			25	0.0096545	0.00234627	0.00153887
26	0.0131995	9.42653	1226.63	4.34646	26	0.00259536	0.551141	339.98	0.128125	26	0.00162583	0.118434	234.396	0.011211	26	0.974352	-0.258737	-0.926524	26	9.42653	0.551141	0.118434			26	0.0131995	0.00259536	0.00162583
27	0.0180151	12.8098	1677.55	5.87515	27	0.00285231	0.553698	379.888	0.128718	27	0.00170794	0.098958	250.583	0.00915871	27	1.10754	-0.256727	-1.00455	27	12.8098	0.553698	0.098958			27	0.0180151	0.00285231	0.00170794
28	0.024531	17.3417	2290.47	7.89676	28	0.00311681	0.55636	421.312	0.129468	28	0.00178539	0.0825025	265.989	0.00753339	28	1.23909	-0.254644	-1.08353	28	17.3417	0.55636	0.0825025			28	0.024531	0.00311681	0.00178539
29	0.0333017	23.3585	3120.55	10.5346	29	0.00338857	0.559269	464.173	0.130359	29	0.00185836	0.0687067	280.613	0.00624236	29	1.36844	-0.252379	-1.163	29	23.3585	0.559269	0.0687067			29	0.0333017	0.00338857	0.00185836
30	0.0450267	31.2534	4239.29	13.9158	30	0.00366734	0.562515	508.406	0.13138	30	0.00192707	0.0572111	294.465	0.00521333	30	1.4949	-0.249866	-1.24252	30	31.2534	0.562515	0.0572111			30	0.0450267	0.00366734	0.00192707
31	0.0605615	41.4534	5737.46	18.1491	31	0.0039529	0.566151	553.951	0.132519	31	0.00199171	0.0476777	307.562	0.00438988	31	1.61756	-0.247068	-1.32168	31	41.4534	0.566151	0.0476777			31	0.0605615	0.0039529	0.00199171
32	0.0809105	54.3702	7727.32	23.2896	32	0.00424508	0.570203	600.758	0.133766	32	0.0020525	0.0398002	319.928	0.00372795	32	1.73536	-0.243971	-1.40011	32	54.3702	0.570203	0.0398002			32	0.0809105	0.00424508	0.0020525
33	0.107189	70.3143	10342.8	29.2917	33	0.00454373	0.574681	648.783	0.135112	33	0.00210964	0.0333081	331.591	0.00319312	33	1.84704	-0.240573	-1.47745	33	70.3143	0.574681	0.0333081			33	0.107189	0.00454373	0.00210964
34	0.140541	89.3767	13736.3	35.9596	34	0.00484872	0.579582	697.989	0.13655	34	0.00216333	0.027967	342.579	0.00275851	34	1.95122	-0.236885	-1.55335	34	89.3767	0.579582	0.027967			34	0.140541	0.00484872	0.00216333
35	0.18202	111.294	18071.2	42.9189	35	0.00515994	0.584895	748.343	0.138072	35	0.00221376	0.0235771	352.923	0.00240309	35	2.04647	-0.232922	-1.62751	35	111.294	0.584895	0.0235771			35	0.18202	0.00515994	0.00221376
36	0.232433	135.341	23509.1	49.6346	36	0.00547731	0.590606	799.817	0.139673	36	0.00226113	0.0199696	362.655	0.00211042	36	2.13143	-0.228702	-1.69963	36	135.341	0.590606	0.0199696			36	0.232433	0.00547731	0.00226113
37	0.292194	160.312	30192.4	55.4908	37	0.00580075	0.596697	852.39	0.141346	37	0.00230559	0.0170032	371.806	0.00186762	37	2.20497	-0.224246	-1.76947	37	160.312	0.596697	0.0170032			37	0.292194	0.00580075	0.00230559
38	0.361227	184.629	38226.2	59.9182	38	0.00613021	0.603147	906.041	0.143087	38	0.00234734	0.0145607	380.406	0.00166458	38	2.2663	-0.219577	-1.83682	38	184.629	0.603147	0.0145607			38	0.361227	0.00613021	0.00234734
39	0.438943	206.568	47663	62.5234	39	0.00646567	0.609939	960.756	0.144892	39	0.00238652	0.0125455	388.486	0.00149339	39	2.31506	-0.214714	-1.90151	39	206.568	0.609939	0.0125455			39	0.438943	0.00646567	0.00238652
40	0.524318	224.558	58493	63.1671	40	0.00680708	0.617054	1016.52	0.146758	40	0.00242329	0.0108782	396.075	0.00134781	40	2.35133	-0.209677	-1.96344	40	224.558	0.617054	0.0108782			40	0.524318	0.00680708	0.00242329
41	0.616019	237.439	70644.6	61.9651	41	0.00715443	0.624473	1073.33	0.14868	41	0.0024578	0.00949399	403.201	0.00122296	41	2.37555	-0.204486	-2.02255	41	237.439	0.624473	0.00949399			41	0.616019	0.00715443	0.0024578
42	0.712561	244.608	83991.3	59.2241	42	0.00750773	0.632181	1131.17	0.150655	42	0.00249017	0.00833993	409.89	0.00111495	42	2.38847	-0.199159	-2.07884	42	244.608	0.632181	0.00833993			42	0.712561	0.00750773	0.00249017
43	0.812446	246.041	98365.7	55.3492	43	0.00786696	0.640161	1190.04	0.152682	43	0.00252055	0.00737313	416.168	0.00102074	43	2.39101	-0.193711	-2.13235	43	246.041	0.640161	0.00737313			43	0.812446	0.00786696	0.00252055
44	0.914267	242.196	113575	50.7592	44	0.00823216	0.648399	1249.93	0.154758	44	0.00254905	0.00655883	422.06	0.000937903	44	2.38417	-0.188158	-2.18317	44	242.196	0.648399	0.00655883			44	0.914267	0.00823216	0.00254905
45	1.01677	233.87	129415	45.8269	45	0.00860333	0.656882	1310.85	0.156881	45	0.00257579	0.00586889	427.589	0.000864511	45	2.36897	-0.182513	-2.23144	45	233.87	0.656882	0.00586889			45	1.01677	0.00860333	0.00257579
46	1.11888	222.031	145685	40.8498	46	0.00898051	0.665599	1372.8	0.159048	46	0.00260088	0.00528058	432.776	0.000799028	46	2.34641	-0.176787	-2.27732	46	222.031	0.665599	0.00528058			46	1.11888	0.00898051	0.00260088
47	1.21971	207.686	162196	36.0435	47	0.00936372	0.674539	1435.77	0.16126	47	0.00262441	0.00477557	437.641	0.000740222	47	2.31741	-0.170993	-2.32097	47	207.686	0.674539	0.00477557			47	1.21971	0.00936372	0.00262441
48	1.31856	191.779	178776	31.549	48	0.009753	0.683693	1499.77	0.163513	48	0.00264648	0.00433907	442.206	0.000687102	48	2.2828	-0.165139	-2.3626	48	191.779	0.683693	0.00433907			48	1.31856	0.009753	0.00264648
49	1.41487	175.127	195275	27.4464	49	0.0101484	0.693052	1564.81	0.165808	49	0.00266719	0.00395913	446.487	0.000638865	49	2.24335	-0.159234	-2.4024	49	175.127	0.693052	0.00395913			49	1.41487	0.0101484	0.00266719
50	1.50823	158.4	211565	23.77	50	0.01055	0.70261	1630.88	0.168143	50	0.00268661	0.00362612	450.503	0.000594857	50	2.19976	-0.153286	-2.44056	50	158.4	0.70261	0.00362612			50	1.50823	0.01055	0.00268661
51	1.59834	142.107	227541	20.5224	51	0.0109577	0.712358	1698	0.170517	51	0.00270483	0.00333226	454.269	0.000554544	51	2.15262	-0.147302	-2.47726	51	142.107	0.712358	0.00333226			51	1.59834	0.0109577	0.00270483
52	1.685	126.616	243119	17.6849	52	0.0113718	0.722293	1766.18	0.172929	52	0.00272192	0.00307125	457.801	0.000517483	52	2.10249	-0.141287	-2.51268	52	126.616	0.722293	0.00307125			52	1.685	0.0113718	0.00272192
53	1.76809	112.169	258232	15.227	53	0.0117921	0.732407	1835.42	0.17538	53	0.00273795	0.00283797	461.113	0.000483307	53	2.04987	-0.135248	-2.54699	53	112.169	0.732407	0.00283797			53	1.76809	0.0117921	0.00273795
54	1.84754	98.9042	272833	13.1117	54	0.0122189	0.742698	1905.72	0.177867	54	0.00275298	0.00262828	464.218	0.000451707	54	1.99521	-0.129188	-2.58033	54	98.9042	0.742698	0.00262828			54	1.84754	0.0122189	0.00275298
55	1.92335	86.8806	286885	11.3002	55	0.0126521	0.753161	1977.1	0.180391	55	0.00276709	0.00243877	467.131	0.000422423	55	1.93892	-0.123112	-2.61283	55	86.8806	0.753161	0.00243877			55	1.92335	0.0126521	0.00276709
56	1.99554	76.0976	300368	9.75427	56	0.0130918	0.763793	2049.58	0.182951	56	0.00278032	0.00226668	469.861	0.000395233	56	1.88137	-0.117024	-2.64461	56	76.0976	0.763793	0.00226668			56	1.99554	0.0130918	0.00278032
57	2.06417	66.5121	313268	8.43822	57	0.0135381	0.77459	2123.15	0.185547	57	0.00279272	0.00210972	472.422	0.000369945	57	1.8229	-0.110928	-2.67578	57	66.5121	0.77459	0.00210972			57	2.06417	0.0135381	0.00279272
58	2.12933	58.0533	325582	7.3194	58	0.0139911	0.785551	2197.83	0.188179	58	0.00280436	0.00196601	474.822	0.000346395	58	1.76383	-0.104826	-2.70641	58	58.0533	0.785551	0.00196601			58	2.12933	0.0139911	0.00280436
59	2.19112	50.6341	337312	6.36876	59	0.0144508	0.796673	2273.63	0.190846	59	0.00281528	0.00183396	477.073	0.000324437	59	1.70444	-0.0987199	-2.73661	59	50.6341	0.796673	0.00183396			59	2.19112	0.0144508	0.00281528
60	2.24965	44.1588	348466	5.56083	60	0.0149173	0.807954	2350.57	0.193548	60	0.00282552	0.00171228	479.183	0.000303944	60	1.64502	-0.0926134	-2.76643	60	44.1588	0.807954	0.00171228			60	2.24965	0.0149173	0.00282552
61	2.30504	38.5299	359056	4.87354	61	0.0153907	0.819393	2428.65	0.196286	61	0.00283512	0.00159985	481.161	0.000284802	61	1.5858	-0.0865078	-2.79592	61	38.5299	0.819393	0.00159985			61	2.30504	0.0153907	0.00283512
62	2.35741	33.652	369098	4.28797	62	0.015871	0.830988	2507.88	0.199058	62	0.00284413	0.00149573	483.016	0.000266909	62	1.52701	-0.0804052	-2.82515	62	33.652	0.830988	0.00149573			62	2.35741	0.015871	0.00284413
63	2.40691	29.4348	378609	3.78803	63	0.0163583	0.842738	2588.29	0.201864	63	0.00285258	0.00139912	484.754	0.000250176	63	1.46886	-0.0743074	-2.85415	63	29.4348	0.842738	0.00139912			63	2.40691	0.0163583	0.00285258
64	2.45365	25.7947	387608	3.36008	64	0.0168528	0.854642	2669.87	0.204706	64	0.0028605	0.00130932	486.383	0.000234518	64	1.41153	-0.0682158	-2.88295	64	25.7947	0.854642	0.00130932			64	2.45365	0.0168528	0.0028605
65	2.49777	22.656	396115	2.99266	65	0.0173545	0.8667	2752.66	0.207582	65	0.00286793	0.00122575	487.91	0.000219861	65	1.35518	-0.0621312	-2.9116	65	22.656	0.8667	0.00122575			65	2.49777	0.0173545	0.00286793
66	2.53939	19.9505	404151	2.67612	66	0.0178634	0.87891	2836.65	0.210492	66	0.0028749	0.00114786	489.342	0.000206136	66	1.29995	-0.0560556	-2.94011	66	19.9505	0.87891	0.00114786			66	2.53939	0.0178634	0.0028749
67	2.57865	17.618	411737	2.40242	67	0.0183797	0.891273	2921.86	0.213438	67	0.00288144	0.0010752	490.683	0.000193282	67	1.24596	-0.0499892	-2.96851	67	17.618	0.891273	0.0010752			67	2.57865	0.0183797	0.00288144
68	2.61565	15.6056	418895	2.1648	68	0.0189034	0.903787	3008.32	0.216417	68	0.00288758	0.00100736	491.941	0.000181238	68	1.19328	-0.0439339	-2.99682	68	15.6056	0.903787	0.00100736			68	2.61565	0.0189034	0.00288758
69	2.65053	13.8673	425644	1.95766	69	0.0194347	0.916453	3096.02	0.219431	69	0.00289333	0.000943978	493.119	0.000169953	69	1.14199	-0.0378898	-3.02504	69	13.8673	0.916453	0.000943978			69	2.65053	0.0194347	0.00289333
70	2.68338	12.3632	432006	1.7763	70	0.0199736	0.929271	3184.98	0.22248	70	0.00289872	0.000884715	494.223	0.000159376	70	1.09213	-0.0318576	-3.0532	70	12.3632	0.929271	0.000884715			70	2.68338	0.0199736	0.00289872
71	2.71433	11.0592	438001	1.61683	71	0.0205202	0.942239	3275.23	0.225562	71	0.00290379	0.000829279	495.258	0.000149463	71	1.04372	-0.0258389	-3.0813	71	11.0592	0.942239	0.000829279			71	2.71433	0.0205202	0.00290379
72	2.74347	9.92572	443647	1.47599	72	0.0210746	0.955358	3366.77	0.22868	72	0.00290853	0.0007774	496.227	0.000140169	72	0.996762	-0.0198339	-3.10936	72	9.92572	0.955358	0.0007774			72	2.74347	0.0210746	0.00290853
73	2.77091	8.93785	448964	1.35106	73	0.0216368	0.968628	3459.62	0.231832	73	0.00291298	0.000728831	497.135	0.000131457	73	0.951233	-0.013843	-3.13737	73	8.93785	0.968628	0.000728831			73	2.77091	0.0216368	0.00291298
74	2.79674	8.07422	453969	1.23978	74	0.022207	0.982048	3553.79	0.235018	74	0.00291716	0.000683347	497.986	0.000123288	74	0.907101	-0.00786728	-3.16536	74	8.07422	0.982048	0.000683347			74	2.79674	0.022207	0.00291716
75	2.82104	7.31673	458679	1.14025	75	0.0227853	0.995619	3649.29	0.238239	75	0.00292108	0.000640741	498.782	0.000115629	75	0.864317	-0.00190682	-3.19332	75	7.31673	0.995619	0.000640741			75	2.82104	0.0227853	0.00292108
76	2.84392	6.65003	463112	1.05087	76	0.0233717	1.00934	3746.16	0.241494	76	0.00292475	0.000600823	499.529	0.000108446	76	0.822824	0.00403748	-3.22125	76	6.65003	1.00934	0.000600823			76	2.84392	0.0233717	0.00292475
77	2.86544	6.06113	467281	0.97031	77	0.0239664	1.02321	3844.39	0.244783	77	0.0029282	0.000563416	500.228	0.000101711	77	0.782554	0.00996478	-3.24917	77	6.06113	1.02321	0.000563416			77	2.86544	0.0239664	0.0029282
78	2.88569	5.53904	471203	0.897441	78	0.0245694	1.03724	3944	0.248107	78	0.00293143	0.000528357	500.882	9.53953e-05	78	0.743435	0.0158793	-3.27707	78	5.53904	1.03724	0.000528357			78	2.88569	0.0245694	0.00293143
79	2.90474	5.07448	474892	0.831311	79	0.0251808	1.05141	4045.01	0.251466	79	0.00293446	0.000495495	501.495	8.94722e-05	79	0.705392	0.0217721	-3.30496	79	5.07448	1.05141	0.000495495			79	2.90474	0.0251808	0.00293446
80	2.92266	4.65958	478361	0.77111	80	0.0258007	1.06573	4147.44	0.254859	80	0.0029373	0.000464688	502.069	8.39174e-05	80	0.668347	0.0276472	-3.33284	80	4.65958	1.06573	0.000464688			80	2.92266	0.0258007	0.0029373
81	2.93951	4.2877	481622	0.716151	81	0.0264292	1.08021	4251.29	0.258286	81	0.00293997	0.000435806	502.606	7.87078e-05	81	0.632224	0.0335082	-3.36071	81	4.2877	1.08021	0.000435806			81	2.93951	0.0264292	0.00293997
82	2.95535	3.95321	484688	0.665845	82	0.0270664	1.09483	4356.59	0.261747	82	0.00294247	0.000408726	503.109	7.38219e-05	82	0.59695	0.0393467	-3.38857	82	3.95321	1.09483	0.000408726			82	2.95535	0.0270664	0.00294247
83	2.97026	3.65132	487570	0.619687	83	0.0277125	1.1096	4463.36	0.265243	83	0.00294482	0.000383334	503.58	6.92395e-05	83	0.56245	0.0451664	-3.41642	83	3.65132	1.1096	0.000383334			83	2.97026	0.0277125	0.00294482
84	2.98427	3.37797	490278	0.577243	84	0.0283673	1.12453	4571.6	0.268773	84	0.00294702	0.000359523	504.02	6.49418e-05	84	0.528656	0.050971	-3.44427	84	3.37797	1.12453	0.000359523			84	2.98427	0.0283673	0.00294702
85	2.99744	3.12971	492824	0.538135	85	0.0290312	1.1396	4681.33	0.272337	85	0.00294908	0.000337196	504.432	6.0911e-05	85	0.495504	0.0567524	-3.47212	85	3.12971	1.1396	0.000337196			85	2.99744	0.0290312	0.00294908
86	3.00983	2.90357	495217	0.502037	86	0.0297041	1.15483	4792.57	0.275935	86	0.00295102	0.000316257	504.817	5.71305e-05	86	0.462932	0.0625181	-3.49996	86	2.90357	1.15483	0.000316257			86	3.00983	0.0297041	0.00295102
87	3.02148	2.69703	497465	0.468661	87	0.0303862	1.1702	4905.34	0.279567	87	0.00295283	0.000296621	505.178	5.35847e-05	87	0.430886	0.0682601	-3.5278	87	2.69703	1.1702	0.000296621			87	3.02148	0.0303862	0.00295283
88	3.03243	2.50792	499577	0.437757	88	0.0310776	1.18572	5019.65	0.283233	88	0.00295454	0.000278205	505.515	5.0259e-05	88	0.399314	0.0739821	-3.55564	88	2.50792	1.18572	0.000278205			88	3.03243	0.0310776	0.00295454
89	3.04272	2.33436	501561	0.409104	89	0.0317783	1.20139	5135.51	0.286933	89	0.00295613	0.000260934	505.83	4.71398e-05	89	0.368168	0.079684	-3.58347	89	2.33436	1.20139	0.000260934			89	3.04272	0.0317783	0.00295613
90	3.0524	2.17474	503425	0.382505	90	0.0324885	1.21721	5252.94	0.290667	90	0.00295763	0.000244737	506.124	4.42142e-05	90	0.337407	0.0853655	-3.6113	90	2.17474	1.21721	0.000244737			90	3.0524	0.0324885	0.00295763
91	3.06149	2.02765	505177	0.357787	91	0.0332082	1.23318	5371.97	0.294433	91	0.00295904	0.000229545	506.399	4.14703e-05	91	0.306993	0.0910265	-3.63913	91	2.02765	1.23318	0.000229545			91	3.06149	0.0332082	0.00295904
92	3.07004	1.89185	506821	0.334793	92	0.0339375	1.24929	5492.6	0.298234	92	0.00296035	0.000215297	506.656	3.88966e-05	92	0.276887	0.0966633	-3.66696	92	1.89185	1.24929	0.000215297			92	3.07004	0.0339375	0.00296035
93	3.07807	1.76629	508366	0.313386	93	0.0346766	1.26555	5614.84	0.302067	93	0.00296159	0.000201934	506.896	3.64827e-05	93	0.247062	0.102279	-3.69479	93	1.76629	1.26555	0.000201934			93	3.07807	0.0346766	0.00296159
94	3.08563	1.65002	509817	0.293439	94	0.0354254	1.28196	5738.73	0.305933	94	0.00296275	0.000189401	507.12	3.42186e-05	94	0.217489	0.107874	-3.72262	94	1.65002	1.28196	0.000189401			94	3.08563	0.0354254	0.00296275
95	3.09273	1.54221	511180	0.27484	95	0.0361842	1.29851	5864.27	0.309832	95	0.00296384	0.000177646	507.33	3.2095e-05	95	0.188144	0.113445	-3.75044	95	1.54221	1.29851	0.000177646			95	3.09273	0.0361842	0.00296384
96	3.0994	1.44211	512459	0.257486	96	0.0369531	1.31521	5991.47	0.313764	96	0.00296486	0.000166621	507.525	3.01033e-05	96	0.158998	0.118995	-3.77827	96	1.44211	1.31521	0.000166621			96	3.0994	0.0369531	0.00296486
97	3.10567	1.34908	513661	0.241284	97	0.037732	1.33205	6120.37	0.317727	97	0.00296581	0.00015628	507.707	2.82351e-05	97	0.130038	0.124521	-3.8061	97	1.34908	1.33205	0.00015628			97	3.10567	0.037732	0.00296581
98	3.11156	1.26254	514789	0.226151	98	0.0385211	1.34903	6250.96	0.321723	98	0.00296671	0.000146581	507.876	2.64829e-05	98	0.101245	0.130022	-3.83392	98	1.26254	1.34903	0.000146581			98	3.11156	0.0385211	0.00296671
99	3.1171	1.18195	515848	0.212008	99	0.0393205	1.36615	6383.27	0.32575	99	0.00296755	0.000137484	508.034	2.48394e-05	99	0.0725991	0.135498	-3.86175	99	1.18195	1.36615	0.000137484			99	3.1171	0.0393205	0.00296755
100	3.1223	1.10686	516842	0.198785	100	0.0401303	1.38342	6517.31	0.329809	100	0.00296834	0.000128951	508.182	2.32979e-05	100	0.0440927	0.140954	-3.88958	100	1.10686	1.38342	0.000128951			100	3.1223	0.0401303	0.00296834
101	3.12719	1.03683	517775	0.186418	101	0.0409506	1.40083	6653.1	0.333899	101	0.00296908	0.000120949	508.319	2.18521e-05	101	0.0157076	0.146385	-3.9174	101	1.03683	1.40083	0.000120949			101	3.12719	0.0409506	0.00296908
102	3.13179	0.971474	518651	0.174847	102	0.0417814	1.41837	6790.65	0.33802	102	0.00296978	0.000113443	508.446	2.0496e-05	102	-0.0125688	0.15179	-3.94522	102	0.971474	1.41837	0.000113443			102	3.13179	0.0417814	0.00296978
103	3.13611	0.910452	519472	0.164017	103	0.0426229	1.43605	6929.98	0.342172	103	0.00297043	0.000106403	508.565	1.92241e-05	103	-0.0407429	0.15717	-3.97305	103	0.910452	1.43605	0.000106403			103	3.13611	0.0426229	0.00297043
104	3.14017	0.853445	520244	0.153877	104	0.0434752	1.45387	7071.11	0.346353	104	0.00297104	9.97995e-05	508.675	1.80311e-05	104	-0.0688245	0.162526	-4.00087	104	0.853445	1.45387	9.97995e-05			104	3.14017	0.0434752	0.00297104
105	3.14398	0.800162	520967	0.144381	105	0.0443383	1.47182	7214.05	0.350564	105	0.00297161	9.36061e-05	508.777	1.69121e-05	105	-0.0968221	0.167855	-4.0287	105	0.800162	1.47182	9.36061e-05			105	3.14398	0.0443383	0.00297161
106	3.14756	0.750338	521646	0.135486	106	0.0452123	1.48991	7358.82	0.354805	106	0.00297215	8.7797e-05	508.872	1.58626e-05	106	-0.124743	0.17316	-4.05652	106	0.750338	1.48991	8.7797e-05			106	3.14756	0.0452123	0.00297215
107	3.15093	0.703729	522283	0.127152	107	0.0460974	1.50812	7505.43	0.359074	107	0.00297265	8.23485e-05	508.96	1.48782e-05	107	-0.152595	0.178436	-4.08434	107	0.703729	1.50812	8.23485e-05			107	3.15093	0.0460974	0.00297265
108	3.1541	0.660114	522881	0.119342	108	0.0469935	1.52647	7653.9	0.363372	108	0.00297313	7.72382e-05	509.041	1.39549e-05	108	-0.180381	0.183688	-4.11217	108	0.660114	1.52647	7.72382e-05			108	3.1541	0.0469935	0.00297313
109	3.15707	0.619286	523441	0.112022	109	0.0479009	1.54494	7804.24	0.367697	109	0.00297357	7.24449e-05	509.117	1.30889e-05	109	-0.208109	0.188912	-4.13999	109	0.619286	1.54494	7.24449e-05			109	3.15707	0.0479009	0.00297357
110	3.15986	0.581055	523966	0.105159	110	0.0488196	1.56355	7956.46	0.37205	110	0.00297399	6.79492e-05	509.186	1.22766e-05	110	-0.235783	0.194112	-4.16782	110	0.581055	1.56355	6.79492e-05			110	3.15986	0.0488196	0.00297399
111	3.16249	0.545247	524459	0.0987235	111	0.0497496	1.58227	8110.59	0.37643	111	0.00297438	6.37324e-05	509.25	1.15148e-05	111	-0.263407	0.199281	-4.19564	111	0.545247	1.58227	6.37324e-05			111	3.16249	0.0497496	0.00297438
112	3.16496	0.5117	524921	0.0926886	112	0.0506911	1.60112	8266.64	0.380837	112	0.00297474	5.97773e-05	509.31	1.08002e-05	112	-0.290985	0.204424	-4.22346	112	0.5117	1.60112	5.97773e-05			112	3.16496	0.0506911	0.00297474
113	3.16727	0.480264	525354	0.0870284	113	0.0516441	1.62008	8424.62	0.385269	113	0.00297509	5.60677e-05	509.364	1.013e-05	113	-0.31852	0.209536	-4.25129	113	0.480264	1.62008	5.60677e-05			113	3.16727	0.0516441	0.00297509
114	3.16945	0.4508	525759	0.0817188	114	0.0526088	1.63917	8584.55	0.389727	114	0.00297541	5.25883e-05	509.414	9.50133e-06	114	-0.346016	0.214624	-4.27911	114	0.4508	1.63917	5.25883e-05			114	3.16945	0.0526088	0.00297541
115	3.1715	0.423179	526139	0.0767375	115	0.0535851	1.65837	8746.44	0.394209	115	0.00297571	4.93248e-05	509.46	8.9117e-06	115	-0.373476	0.219681	-4.30693	115	0.423179	1.65837	4.93248e-05			115	3.1715	0.0535851	0.00297571
116	3.17342	0.397281	526495	0.0720637	116	0.0545733	1.67768	8910.31	0.398715	116	0.00297599	4.62638e-05	509.502	8.35866e-06	116	-0.400902	0.224709	-4.33476	116	0.397281	1.67768	4.62638e-05			116	3.17342	0.0545733	0.00297599
117	3.17523	0.372995	526829	0.0676779	117	0.0555733	1.69711	9076.16	0.403245	117	0.00297626	4.33928e-05	509.541	7.83995e-06	117	-0.428297	0.22971	-4.36258	117	0.372995	1.69711	4.33928e-05			117	3.17523	0.0555733	0.00297626
118	3.17693	0.350217	527141	0.063562	118	0.0565853	1.71664	9244.02	0.407797	118	0.00297651	4.06999e-05	509.576	7.35342e-06	118	-0.455663	0.234679	-4.39041	118	0.350217	1.71664	4.06999e-05			118	3.17693	0.0565853	0.00297651
119	3.17852	0.328851	527434	0.059699	119	0.0576093	1.73628	9413.9	0.412372	119	0.00297674	3.81742e-05	509.607	6.89708e-06	119	-0.483001	0.23962	-4.41823	119	0.328851	1.73628	3.81742e-05			119	3.17852	0.0576093	0.00297674
120	3.18002	0.308806	527707	0.0560731	120	0.0586455	1.75602	9585.81	0.416967	120	0.00297696	3.58052e-05	509.636	6.46907e-06	120	-0.510314	0.244529	-4.44605	120	0.308806	1.75602	3.58052e-05			120	3.18002	0.0586455	0.00297696
121	3.18143	0.289998	527963	0.0526695	121	0.0596938	1.77585	9759.76	0.421583	121	0.00297717	3.35832e-05	509.662	6.06761e-06	121	-0.537605	0.249406	-4.47388	121	0.289998	1.77585	3.35832e-05			121	3.18143	0.0596938	0.00297717
122	3.18275	0.27235	528203	0.0494742	122	0.0607543	1.79579	9935.77	0.426219	122	0.00297736	3.14991e-05	509.685	5.69107e-06	122	-0.564873	0.254256	-4.5017	122	0.27235	1.79579	3.14991e-05			122	3.18275	0.0607543	0.00297736
123	3.184	0.255788	528427	0.0464744	123	0.0618272	1.81582	10113.9	0.430874	123	0.00297754	2.95443e-05	509.706	5.33789e-06	123	-0.59212	0.259073	-4.52953	123	0.255788	1.81582	2.95443e-05			123	3.184	0.0618272	0.00297754
124	3.18517	0.240244	528636	0.0436578	124	0.0629125	1.83594	10294	0.435547	124	0.00297771	2.77109e-05	509.725	5.00664e-06	124	-0.619347	0.263858	-4.55735	124	0.240244	1.83594	2.77109e-05			124	3.18517	0.0629125	0.00297771
125	3.18626	0.225653	528832	0.0410132	125	0.0640102	1.85614	10476.3	0.440238	125	0.00297787	2.59912e-05	509.741	4.69594e-06	125	-0.646559	0.268611	-4.58517	125	0.225653	1.85614	2.59912e-05			125	3.18626	0.0640102	0.00297787
126	3.1873	0.211957	529015	0.0385298	126	0.0651205	1.87643	10660.6	0.444945	126	0.00297802	2.43783e-05	509.755	4.40452e-06	126	-0.673752	0.273332	-4.613	126	0.211957	1.87643	2.43783e-05			126	3.1873	0.0651205	0.00297802
127	3.18826	0.199099	529186	0.0361978	127	0.0662434	1.8968	10847.1	0.449667	127	0.00297816	2.28654e-05	509.767	4.13119e-06	127	-0.700931	0.278022	-4.64082	127	0.199099	1.8968	2.28654e-05			127	3.18826	0.0662434	0.00297816
128	3.18918	0.187028	529345	0.0340078	128	0.0673789	1.91725	11035.7	0.454405	128	0.00297829	2.14465e-05	509.778	3.87482e-06	128	-0.728093	0.282679	-4.66864	128	0.187028	1.91725	2.14465e-05			128	3.18918	0.0673789	0.00297829
129	3.19003	0.175694	529494	0.031951	129	0.0685272	1.93777	11226.5	0.459155	129	0.00297841	2.01156e-05	509.787	3.63436e-06	129	-0.755243	0.287302	-4.69647	129	0.175694	1.93777	2.01156e-05			129	3.19003	0.0685272	0.00297841
130	3.19083	0.165052	529632	0.0300193	130	0.0696882	1.95835	11419.4	0.463919	130	0.00297853	1.88672e-05	509.794	3.40882e-06	130	-0.782379	0.29189	-4.72429	130	0.165052	1.95835	1.88672e-05			130	3.19083	0.0696882	0.00297853
131	3.19159	0.155059	529761	0.0282049	131	0.0708621	1.979	11614.5	0.468695	131	0.00297864	1.76964e-05	509.8	3.19728e-06	131	-0.809503	0.296446	-4.75212	131	0.155059	1.979	1.76964e-05			131	3.19159	0.0708621	0.00297864
132	3.1923	0.145675	529882	0.0265008	132	0.0720489	1.99971	11811.7	0.473481	132	0.00297874	1.65982e-05	509.804	2.99886e-06	132	-0.836615	0.300967	-4.77994	132	0.145675	1.99971	1.65982e-05			132	3.1923	0.0720489	0.00297874
133	3.19297	0.136862	529994	0.0249	133	0.0732486	2.02048	12011.2	0.478277	133	0.00297883	1.55682e-05	509.807	2.81276e-06	133	-0.863717	0.305455	-4.80776	133	0.136862	2.02048	1.55682e-05			133	3.19297	0.0732486	0.00297883
134	3.19359	0.128585	530098	0.0233964	134	0.0744614	2.0413	12212.8	0.483082	134	0.00297892	1.4602e-05	509.809	2.63821e-06	134	-0.89081	0.309907	-4.83559	134	0.128585	2.0413	1.4602e-05			134	3.19359	0.0744614	0.00297892
135	3.19418	0.120811	530195	0.0219839	135	0.0756872	2.06217	12416.6	0.487894	135	0.00297901	1.36959e-05	509.809	2.47449e-06	135	-0.917894	0.314324	-4.86341	135	0.120811	2.06217	1.36959e-05			135	3.19418	0.0756872	0.00297901
136	3.19473	0.11351	530285	0.0206571	136	0.0769261	2.08308	12622.6	0.492713	136	0.00297909	1.2846e-05	509.809	2.32093e-06	136	-0.944966	0.318706	-4.89123	136	0.11351	2.08308	1.2846e-05			136	3.19473	0.0769261	0.00297909
137	3.19525	0.106652	530368	0.0194106	137	0.0781781	2.10403	12830.9	0.497537	137	0.00297916	1.20488e-05	509.808	2.1769e-06	137	-0.972031	0.323052	-4.91906	137	0.106652	2.10403	1.20488e-05			137	3.19525	0.0781781	0.00297916
138	3.19574	0.100211	530445	0.0182395	138	0.0794434	2.12502	13041.4	0.502366	138	0.00297923	1.13011e-05	509.805	2.04181e-06	138	-0.999085	0.327363	-4.94688	138	0.100211	2.12502	1.13011e-05			138	3.19574	0.0794434	0.00297923
139	3.1962	0.0941597	530517	0.0171394	139	0.0807218	2.14603	13254.1	0.507197	139	0.00297929	1.05997e-05	509.802	1.9151e-06	139	-1.02613	0.331636	-4.97471	139	0.0941597	2.14603	1.05997e-05			139	3.1962	0.0807218	0.00297929
140	3.19663	0.0884755	530583	0.0161058	140	0.0820136	2.16707	13469.1	0.51203	140	0.00297935	9.94196e-06	509.798	1.79625e-06	140	-1.05318	0.335873	-5.00253	140	0.0884755	2.16707	9.94196e-06			140	3.19663	0.0820136	0.00297935
141	3.19704	0.0831358	530644	0.0151347	141	0.0833186	2.18813	13686.3	0.516865	141	0.00297941	9.32499e-06	509.793	1.68478e-06	141	-1.08021	0.340073	-5.03035	141	0.0831358	2.18813	9.32499e-06			141	3.19704	0.0833186	0.00297941
142	3.19742	0.0781195	530701	0.0142224	142	0.0846369	2.2092	13905.7	0.521698	142	0.00297947	8.7463e-06	509.787	1.58023e-06	142	-1.10724	0.344235	-5.05818	142	0.0781195	2.2092	8.7463e-06			142	3.19742	0.0846369	0.00297947
143	3.19778	0.0734069	530753	0.0133652	143	0.0859686	2.23028	14127.5	0.52653	143	0.00297952	8.20353e-06	509.781	1.48217e-06	143	-1.13426	0.348359	-5.086	143	0.0734069	2.23028	8.20353e-06			143	3.19778	0.0859686	0.00297952
144	3.19811	0.0689795	530801	0.0125597	144	0.0873137	2.25137	14351.5	0.531358	144	0.00297956	7.69445e-06	509.774	1.39019e-06	144	-1.16128	0.352447	-5.11382	144	0.0689795	2.25137	7.69445e-06			144	3.19811	0.0873137	0.00297956
145	3.19843	0.06482	530844	0.011803	145	0.0886722	2.27245	14577.7	0.536183	145	0.00297961	7.21695e-06	509.766	1.30392e-06	145	-1.18829	0.356494	-5.14165	145	0.06482	2.27245	7.21695e-06			145	3.19843	0.0886722	0.00297961
146	3.19872	0.060912	530884	0.0110919	146	0.0900442	2.29353	14806.3	0.541001	146	0.00297965	6.76909e-06	509.758	1.223e-06	146	-1.2153	0.360504	-5.16947	146	0.060912	2.29353	6.76909e-06			146	3.19872	0.0900442	0.00297965
147	3.199	0.0572403	530921	0.0104238	147	0.0914295	2.31459	15037.1	0.545813	147	0.00297969	6.34902e-06	509.749	1.1471e-06	147	-1.2423	0.364474	-5.19729	147	0.0572403	2.31459	6.34902e-06			147	3.199	0.0914295	0.00297969
148	3.19927	0.0537904	530954	0.00979596	148	0.0928284	2.33564	15270.2	0.550616	148	0.00297972	5.95501e-06	509.74	1.07592e-06	148	-1.2693	0.368406	-5.22512	148	0.0537904	2.33564	5.95501e-06			148	3.19927	0.0928284	0.00297972
149	3.19951	0.050549	530985	0.00920603	149	0.0942407	2.35666	15505.6	0.555409	149	0.00297976	5.58546e-06	509.73	1.00915e-06	149	-1.29629	0.372297	-5.25294	149	0.050549	2.35666	5.58546e-06			149	3.19951	0.0942407	0.00297976
150	3.19974	0.0475034	531012	0.0086517	150	0.0956664	2.37765	15743.3	0.560191	150	0.00297979	5.23884e-06	509.72	9.46524e-07	150	-1.32328	0.376148	-5.28076	150	0.0475034	2.37765	5.23884e-06			150	3.19974	0.0956664	0.00297979
151	3.19996	0.0446417	531037	0.00813081	151	0.0971057	2.39861	15983.2	0.564961	151	0.00297982	4.91374e-06	509.71	8.87785e-07	151	-1.35026	0.37996	-5.30859	151	0.0446417	2.39861	4.91374e-06			151	3.19996	0.0971057	0.00297982
152	3.20016	0.0419528	531059	0.00764133	152	0.0985585	2.41953	16225.5	0.569716	152	0.00297985	4.6088e-06	509.699	8.32692e-07	152	-1.37724	0.383731	-5.33641	152	0.0419528	2.41953	4.6088e-06			152	3.20016	0.0985585	0.00297985
153	3.20036	0.0394261	531079	0.00718137	153	0.100025	2.4404	16470.1	0.574456	153	0.00297987	4.32279e-06	509.688	7.81017e-07	153	-1.40422	0.387461	-5.36424	153	0.0394261	2.4404	4.32279e-06			153	3.20036	0.100025	0.00297987
154	3.20054	0.037052	531096	0.00674914	154	0.101504	2.46121	16716.9	0.57918	154	0.0029799	4.05453e-06	509.676	7.32549e-07	154	-1.43119	0.391149	-5.39206	154	0.037052	2.46121	4.05453e-06			154	3.20054	0.101504	0.0029799
155	3.20071	0.034821	531112	0.00634296	155	0.102998	2.48197	16966.1	0.583885	155	0.00297992	3.80292e-06	509.664	6.87089e-07	155	-1.45816	0.394797	-5.41988	155	0.034821	2.48197	3.80292e-06			155	3.20071	0.102998	0.00297992
156	3.20086	0.0327246	531125	0.00596126	156	0.104504	2.50266	17217.5	0.58857	156	0.00297994	3.56692e-06	509.652	6.44451e-07	156	-1.48513	0.398402	-5.44771	156	0.0327246	2.50266	3.56692e-06			156	3.20086	0.104504	0.00297994
157	3.20101	0.0307547	531137	0.00560256	157	0.106024	2.52328	17471.3	0.593233	157	0.00297996	3.34557e-06	509.639	6.04458e-07	157	-1.51209	0.401965	-5.47553	157	0.0307547	2.52328	3.34557e-06			157	3.20101	0.106024	0.00297996
158	3.20115	0.0289035	531146	0.00526548	158	0.107558	2.54382	17727.3	0.597874	158	0.00297998	3.13795e-06	509.627	5.66947e-07	158	-1.53905	0.405486	-5.50335	158	0.0289035	2.54382	3.13795e-06			158	3.20115	0.107558	0.00297998
159	3.20129	0.0271639	531154	0.0049487	159	0.109105	2.56427	17985.6	0.602491	159	0.00298	2.94322e-06	509.614	5.31764e-07	159	-1.56601	0.408964	-5.53118	159	0.0271639	2.56427	2.94322e-06			159	3.20129	0.109105	0.00298
160	3.20141	0.0255292	531161	0.004651	160	0.110665	2.58463	18246.2	0.607082	160	0.00298002	2.76057e-06	509.6	4.98764e-07	160	-1.59296	0.412398	-5.559	160	0.0255292	2.58463	2.76057e-06			160	3.20141	0.110665	0.00298002
161	3.20153	0.023993	531166	0.00437124	161	0.112238	2.6049	18509.1	0.611645	161	0.00298003	2.58926e-06	509.587	4.67812e-07	161	-1.61992	0.415791	-5.58682	161	0.023993	2.6049	2.58926e-06			161	3.20153	0.112238	0.00298003
162	3.20164	0.0225494	531170	0.00410832	162	0.113825	2.62506	18774.2	0.61618	162	0.00298005	2.42858e-06	509.573	4.38781e-07	162	-1.64687	0.419139	-5.61465	162	0.0225494	2.62506	2.42858e-06			162	3.20164	0.113825	0.00298005
163	3.20174	0.0211927	531172	0.00386123	163	0.115425	2.64511	19041.6	0.620684	163	0.00298006	2.27787e-06	509.559	4.11552e-07	163	-1.67381	0.422444	-5.64247	163	0.0211927	2.64511	2.27787e-06			163	3.20174	0.115425	0.00298006
164	3.20184	0.0199178	531174	0.00362902	164	0.117039	2.66504	19311.3	0.625156	164	0.00298008	2.13651e-06	509.545	3.86012e-07	164	-1.70076	0.425704	-5.6703	164	0.0199178	2.66504	2.13651e-06			164	3.20184	0.117039	0.00298008
165	3.20193	0.0187196	531174	0.00341078	165	0.118665	2.68484	19583.3	0.629595	165	0.00298009	2.00392e-06	509.531	3.62057e-07	165	-1.7277	0.428918	-5.69812	165	0.0187196	2.68484	2.00392e-06			165	3.20193	0.118665	0.00298009
166	3.20201	0.0175937	531173	0.00320569	166	0.120305	2.70452	19857.5	0.633999	166	0.0029801	1.87957e-06	509.517	3.39589e-07	166	-1.75464	0.43209	-5.72594	166	0.0175937	2.70452	1.87957e-06			166	3.20201	0.120305	0.0029801
167	3.20209	0.0165355	531171	0.00301294	167	0.121958	2.72406	20133.9	0.638365	167	0.00298011	1.76292e-06	509.502	3.18515e-07	167	-1.78158	0.435217	-5.75377	167	0.0165355	2.72406	1.76292e-06			167	3.20209	0.121958	0.00298011
168	3.20217	0.015541	531168	0.00283179	168	0.123623	2.74345	20412.6	0.642694	168	0.00298012	1.65352e-06	509.487	2.98749e-07	168	-1.80852	0.438297	-5.78159	168	0.015541	2.74345	1.65352e-06			168	3.20217	0.123623	0.00298012
169	3.20224	0.0146064	531164	0.00266154	169	0.125302	2.76269	20693.5	0.646983	169	0.00298013	1.55091e-06	509.473	2.80209e-07	169	-1.83546	0.441332	-5.80941	169	0.0146064	2.76269	1.55091e-06			169	3.20224	0.125302	0.00298013
170	3.2023	0.0137281	531160	0.00250154	170	0.126994	2.78178	20976.6	0.65123	170	0.00298014	1.45466e-06	509.458	2.6282e-07	170	-1.86239	0.444323	-5.83724	170	0.0137281	2.78178	1.45466e-06			170	3.2023	0.126994	0.00298014
171	3.20237	0.0129026	531154	0.00235116	171	0.128698	2.80069	21261.9	0.655435	171	0.00298015	1.36439e-06	509.443	2.4651e-07	171	-1.88932	0.447265	-5.86506	171	0.0129026	2.80069	1.36439e-06			171	3.20237	0.128698	0.00298015
172	3.20243	0.0121269	531148	0.00220983	172	0.130415	2.81944	21549.4	0.659595	172	0.00298016	1.27972e-06	509.428	2.31213e-07	172	-1.91625	0.450163	-5.89289	172	0.0121269	2.81944	1.27972e-06			172	3.20243	0.130415	0.00298016
173	3.20248	0.0113978	531142	0.002077	173	0.132145	2.83801	21839.1	0.66371	173	0.00298016	1.20031e-06	509.412	2.16864e-07	173	-1.94318	0.453014	-5.92071	173	0.0113978	2.83801	1.20031e-06			173	3.20248	0.132145	0.00298016
174	3.20253	0.0107125	531134	0.00195217	174	0.133887	2.85639	22130.9	0.667776	174	0.00298017	1.12582e-06	509.397	2.03406e-07	174	-1.97011	0.455818	-5.94853	174	0.0107125	2.85639	1.12582e-06			174	3.20253	0.133887	0.00298017
175	3.20258	0.0100686	531126	0.00183484	175	0.135642	2.87458	22425	0.671794	175	0.00298018	1.05595e-06	509.382	1.90783e-07	175	-1.99703	0.458574	-5.97636	175	0.0100686	2.87458	1.05595e-06			175	3.20258	0.135642	0.00298018
176	3.20263	0.00946332	531118	0.00172457	176	0.137409	2.89257	22721.1	0.675761	176	0.00298018	9.90424e-07	509.366	1.78944e-07	176	-2.02396	0.461284	-6.00418	176	0.00946332	2.89257	9.90424e-07			176	3.20263	0.137409	0.00298018
177	3.20267	0.00889449	531108	0.00162093	177	0.139189	2.91036	23019.4	0.679676	177	0.00298019	9.28961e-07	509.351	1.67839e-07	177	-2.05088	0.463947	-6.032	177	0.00889449	2.91036	9.28961e-07			177	3.20267	0.139189	0.00298019
178	3.20271	0.00835988	531099	0.00152352	178	0.140981	2.92793	23319.8	0.683537	178	0.00298019	8.71312e-07	509.335	1.57424e-07	178	-2.0778	0.466561	-6.05983	178	0.00835988	2.92793	8.71312e-07			178	3.20271	0.140981	0.00298019
179	3.20275	0.00785743	531089	0.00143198	179	0.142784	2.94529	23622.3	0.687343	179	0.0029802	8.17241e-07	509.319	1.47654e-07	179	-2.10472	0.469128	-6.08765	179	0.00785743	2.94529	8.17241e-07			179	3.20275	0.142784	0.0029802
180	3.20278	0.00738521	531078	0.00134593	180	0.1446	2.96242	23926.8	0.691092	180	0.0029802	7.66525e-07	509.303	1.38491e-07	180	-2.13164	0.471647	-6.11547	180	0.00738521	2.96242	7.66525e-07			180	3.20278	0.1446	0.0029802
181	3.20282	0.00694138	531067	0.00126506	181	0.146428	2.97932	24233.5	0.694784	181	0.00298021	7.18957e-07	509.288	1.29897e-07	181	-2.15855	0.474117	-6.1433	181	0.00694138	2.97932	7.18957e-07			181	3.20282	0.146428	0.00298021
182	3.20285	0.00652425	531056	0.00118906	182	0.148267	2.99597	24542.1	0.698416	182	0.00298021	6.7434e-07	509.272	1.21836e-07	182	-2.18547	0.476537	-6.17112	182	0.00652425	2.99597	6.7434e-07			182	3.20285	0.148267	0.00298021
183	3.20288	0.0061322	531044	0.00111762	183	0.150119	3.01239	24852.8	0.701987	183	0.00298022	6.32493e-07	509.256	1.14275e-07	183	-2.21238	0.478911	-6.19894	183	0.0061322	3.01239	6.32493e-07			183	3.20288	0.150119	0.00298022
184	3.20291	0.00576373	531032	0.00105047	184	0.151981	3.02855	25165.5	0.705495	184	0.00298022	5.93242e-07	509.24	1.07184e-07	184	-2.2393	0.481235	-6.22677	184	0.00576373	3.02855	5.93242e-07			184	3.20291	0.151981	0.00298022
185	3.20293	0.00541742	531020	0.000987368	185	0.153855	3.04445	25480.2	0.70894	185	0.00298022	5.56427e-07	509.224	1.00532e-07	185	-2.26621	0.483509	-6.25459	185	0.00541742	3.04445	5.56427e-07			185	3.20293	0.153855	0.00298022
186	3.20296	0.00509192	531007	0.000928055	186	0.15574	3.06009	25796.9	0.712319	186	0.00298023	5.21897e-07	509.208	9.42933e-08	186	-2.29312	0.485734	-6.28242	186	0.00509192	3.06009	5.21897e-07			186	3.20296	0.15574	0.00298023
187	3.20298	0.004786	530994	0.000872308	187	0.157637	3.07546	26115.4	0.715632	187	0.00298023	4.89509e-07	509.191	8.84417e-08	187	-2.32003	0.48791	-6.31024	187	0.004786	3.07546	4.89509e-07			187	3.20298	0.157637	0.00298023
188	3.203	0.00449847	530981	0.000819911	188	0.159544	3.09056	26435.9	0.718877	188	0.00298023	4.59132e-07	509.175	8.29533e-08	188	-2.34694	0.490037	-6.33806	188	0.00449847	3.09056	4.59132e-07			188	3.203	0.159544	0.00298023
189	3.20302	0.00422822	530967	0.000770663	189	0.161462	3.10537	26758.3	0.722053	189	0.00298023	4.30639e-07	509.159	7.78054e-08	189	-2.37384	0.492113	-6.36589	189	0.00422822	3.10537	4.30639e-07			189	3.20302	0.161462	0.00298023
190	3.20304	0.00397422	530953	0.000724376	190	0.163391	3.11989	27082.6	0.725159	190	0.00298024	4.03915e-07	509.143	7.2977e-08	190	-2.40075	0.494139	-6.39371	190	0.00397422	3.11989	4.03915e-07			190	3.20304	0.163391	0.00298024
191	3.20306	0.00373549	530939	0.00068087	191	0.16533	3.13412	27408.7	0.728192	191	0.00298024	3.78849e-07	509.127	6.84483e-08	191	-2.42765	0.496116	-6.42153	191	0.00373549	3.13412	3.78849e-07			191	3.20306	0.16533	0.00298024
192	3.20308	0.00351111	530925	0.000639978	192	0.16728	3.14804	27736.6	0.731153	192	0.00298024	3.55339e-07	509.11	6.42006e-08	192	-2.45456	0.49804	-6.44936	192	0.00351111	3.14804	3.55339e-07			192	3.20308	0.16728	0.00298024
193	3.20309	0.00330022	530911	0.000601544	193	0.16924	3.16167	28066.4	0.73404	193	0.00298024	3.33288e-07	509.094	6.02165e-08	193	-2.48146	0.499917	-6.47718	193	0.00330022	3.16167	3.33288e-07			193	3.20309	0.16924	0.00298024
194	3.20311	0.003102	530896	0.00056542	194	0.17121	3.17498	28397.9	0.736851	194	0.00298025	3.12605e-07	509.078	5.64796e-08	194	-2.50836	0.501741	-6.505	194	0.003102	3.17498	3.12605e-07			194	3.20311	0.17121	0.00298025
195	3.20312	0.00291569	530882	0.000531466	195	0.17319	3.18797	28731.1	0.739586	195	0.00298025	2.93205e-07	509.061	5.29746e-08	195	-2.53526	0.503514	-6.53283	195	0.00291569	3.18797	2.93205e-07			195	3.20312	0.17319	0.00298025
196	3.20313	0.00274058	530867	0.000499552	196	0.175179	3.20065	29066	0.742243	196	0.00298025	2.7501e-07	509.045	4.96872e-08	196	-2.56216	0.505238	-6.56065	196	0.00274058	3.20065	2.7501e-07			196	3.20313	0.175179	0.00298025
197	3.20315	0.00257599	530852	0.000469556	197	0.177178	3.21299	29402.7	0.744821	197	0.00298025	2.57944e-07	509.028	4.66037e-08	197	-2.58906	0.506909	-6.58847	197	0.00257599	3.21299	2.57944e-07			197	3.20315	0.177178	0.00298025
198	3.20316	0.00242129	530836	0.000441361	198	0.179187	3.22501	29740.9	0.74732	198	0.00298025	2.41936e-07	509.012	4.37116e-08	198	-2.61595	0.508531	-6.6163	198	0.00242129	3.22501	2.41936e-07			198	3.20316	0.179187	0.00298025
199	3.20317	0.00227589	530821	0.000414861	199	0.181204	3.23668	30080.8	0.749738	199	0.00298025	2.26922e-07	508.995	4.0999e-08	199	-2.64285	0.5101	-6.64412	199	0.00227589	3.23668	2.26922e-07			199	3.20317	0.181204	0.00298025
200	3.20318	0.00213923	530806	0.000389953	200	0.183231	3.24802	30422.3	0.752074	200	0.00298025	2.1284e-07	508.979	3.84547e-08	200	-2.66974	0.511619	-6.67195	200	0.00213923	3.24802	2.1284e-07			200	3.20318	0.183231	0.00298025
201	3.20319	0.00201077	530790	0.000366541	201	0.185266	3.25901	30765.4	0.754327	201	0.00298026	1.99632e-07	508.963	3.60683e-08	201	-2.69664	0.513086	-6.69977	201	0.00201077	3.25901	1.99632e-07			201	3.20319	0.185266	0.00298026
202	3.2032	0.00189003	530774	0.000344535	202	0.18731	3.26965	31110	0.756497	202	0.00298026	1.87243e-07	508.946	3.383e-08	202	-2.72353	0.514501	-6.72759	202	0.00189003	3.26965	1.87243e-07			202	3.2032	0.18731	0.00298026
203	3.20321	0.00177655	530759	0.000323852	203	0.189362	3.27993	31456.1	0.758583	203	0.00298026	1.75624e-07	508.929	3.17306e-08	203	-2.75042	0.515865	-6.75542	203	0.00177655	3.27993	1.75624e-07			203	3.20321	0.189362	0.00298026
204	3.20322	0.00166989	530743	0.00030441	204	0.191422	3.28985	31803.6	0.760583	204	0.00298026	1.64725e-07	508.913	2.97615e-08	204	-2.77731	0.517176	-6.78324	204	0.00166989	3.28985	1.64725e-07			204	3.20322	0.191422	0.00298026
205	3.20322	0.00156963	530727	0.000286137	205	0.193491	3.29941	32152.6	0.762497	205	0.00298026	1.54503e-07	508.896	2.79146e-08	205	-2.8042	0.518436	-6.81106	205	0.00156963	3.29941	1.54503e-07			205	3.20322	0.193491	0.00298026
206	3.20323	0.0014754	530711	0.000268961	206	0.195567	3.30861	32503	0.764324	206	0.00298026	1.44915e-07	508.88	2.61823e-08	206	-2.83109	0.519646	-6.83889	206	0.0014754	3.30861	1.44915e-07			206	3.20323	0.195567	0.00298026
207	3.20324	0.00138682	530694	0.000252816	207	0.197651	3.31743	32854.7	0.766064	207	0.00298026	1.35922e-07	508.863	2.45575e-08	207	-2.85798	0.520802	-6.86671	207	0.00138682	3.31743	1.35922e-07			207	3.20324	0.197651	0.00298026
208	3.20324	0.00130357	530678	0.000237641	208	0.199742	3.32588	33207.8	0.767715	208	0.00298026	1.27487e-07	508.847	2.30335e-08	208	-2.88487	0.521907	-6.89453	208	0.00130357	3.32588	1.27487e-07			208	3.20324	0.199742	0.00298026
209	3.20325	0.00122531	530662	0.000223378	209	0.20184	3.33396	33562.2	0.769278	209	0.00298026	1.19575e-07	508.83	2.16041e-08	209	-2.91175	0.52296	-6.92236	209	0.00122531	3.33396	1.19575e-07			209	3.20325	0.20184	0.00298026
210	3.20325	0.00115176	530645	0.000209971	210	0.203945	3.34165	33917.8	0.770752	210	0.00298026	1.12155e-07	508.814	2.02635e-08	210	-2.93864	0.523961	-6.95018	210	0.00115176	3.34165	1.12155e-07			210	3.20325	0.203945	0.00298026
211	3.20326	0.00108263	530629	0.000197369	211	0.206057	3.34896	34274.6	0.772135	211	0.00298026	1.05195e-07	508.797	1.9006e-08	211	-2.96552	0.52491	-6.978	211	0.00108263	3.34896	1.05195e-07			211	3.20326	0.206057	0.00298026
212	3.20326	0.00101764	530612	0.000185524	212	0.208176	3.35588	34632.7	0.773428	212	0.00298027	9.86666e-08	508.78	1.78265e-08	212	-2.99241	0.525806	-7.00583	212	0.00101764	3.35588	9.86666e-08			212	3.20326	0.208176	0.00298027
213	3.20327	0.000956562	530596	0.00017439	213	0.2103	3.36241	34991.8	0.77463	213	0.00298027	9.25437e-08	508.764	1.67202e-08	213	-3.01929	0.526651	-7.03365	213	0.000956562	3.36241	9.25437e-08			213	3.20327	0.2103	0.00298027
214	3.20327	0.00089915	530579	0.000163925	214	0.212431	3.36856	35352.1	0.775741	214	0.00298027	8.68007e-08	508.747	1.56826e-08	214	-3.04617	0.527444	-7.06148	214	0.00089915	3.36856	8.68007e-08			214	3.20327	0.212431	0.00298027
215	3.20328	0.000845185	530563	0.000154088	215	0.214567	3.37431	35713.4	0.77676	215	0.00298027	8.14141e-08	508.73	1.47094e-08	215	-3.07305	0.528185	-7.0893	215	0.000845185	3.37431	8.14141e-08			215	3.20328	0.214567	0.00298027
216	3.20328	0.000794461	530546	0.000144841	216	0.216709	3.37966	36075.8	0.777688	216	0.00298027	7.63617e-08	508.714	1.37966e-08	216	-3.09993	0.528873	-7.11712	216	0.000794461	3.37966	7.63617e-08			216	3.20328	0.216709	0.00298027
217	3.20328	0.000746782	530529	0.00013615	217	0.218857	3.38462	36439.2	0.778523	217	0.00298027	7.16229e-08	508.697	1.29404e-08	217	-3.12681	0.52951	-7.14495	217	0.000746782	3.38462	7.16229e-08			217	3.20328	0.218857	0.00298027
218	3.20329	0.000701967	530512	0.000127981	218	0.221009	3.38917	36803.5	0.779265	218	0.00298027	6.71782e-08	508.68	1.21374e-08	218	-3.15368	0.530093	-7.17277	218	0.000701967	3.38917	6.71782e-08			218	3.20329	0.221009	0.00298027
219	3.20329	0.000659842	530495	0.000120302	219	0.223166	3.39333	37168.7	0.779915	219	0.00298027	6.30093e-08	508.664	1.13842e-08	219	-3.18056	0.530626	-7.2006	219	0.000659842	3.39333	6.30093e-08			219	3.20329	0.223166	0.00298027
220	3.20329	0.000620247	530479	0.000113084	220	0.225328	3.39709	37534.8	0.780472	220	0.00298027	5.90992e-08	508.647	1.06777e-08	220	-3.20744	0.531107	-7.22842	220	0.000620247	3.39709	5.90992e-08			220	3.20329	0.225328	0.00298027
221	3.2033	0.000583028	530462	0.000106299	221	0.227494	3.40044	37901.7	0.780937	221	0.00298027	5.54316e-08	508.631	1.00151e-08	221	-3.23431	0.531535	-7.25624	221	0.000583028	3.40044	5.54316e-08			221	3.2033	0.227494	0.00298027
222	3.2033	0.000548045	530445	9.99214e-05	222	0.229664	3.40339	38269.4	0.781308	222	0.00298027	5.19917e-08	508.614	9.39356e-09	222	-3.26118	0.531912	-7.28407	222	0.000548045	3.40339	5.19917e-08			222	3.2033	0.229664	0.00298027
223	3.2033	0.000515161	530428	9.39268e-05	223	0.231839	3.40594	38637.8	0.781587	223	0.00298027	4.87652e-08	508.597	8.81062e-09	223	-3.28806	0.532237	-7.31189	223	0.000515161	3.40594	4.87652e-08			223	3.2033	0.231839	0.00298027
224	3.2033	0.000484252	530411	8.8292e-05	224	0.234016	3.40808	39007	0.781772	224	0.00298027	4.5739e-08	508.58	8.26386e-09	224	-3.31493	0.53251	-7.33971	224	0.000484252	3.40808	4.5739e-08			224	3.2033	0.234016	0.00298027
225	3.20331	0.000455198	530394	8.29954e-05	225	0.236198	3.40982	39376.8	0.781865	225	0.00298027	4.29006e-08	508.564	7.75102e-09	225	-3.3418	0.532731	-7.36754	225	0.000455198	3.40982	4.29006e-08			225	3.20331	0.236198	0.00298027
226	3.20331	0.000427888	530377	7.80167e-05	226	0.238382	3.41115	39747.2	0.781865	226	0.00298027	4.02383e-08	508.547	7.27002e-09	226	-3.36867	0.532901	-7.39536	226	0.000427888	3.41115	4.02383e-08			226	3.20331	0.238382	0.00298027
227	3.20331	0.000402217	530360	7.33368e-05	227	0.240569	3.41208	40118.2	0.781773	227	0.00298027	3.77412e-08	508.53	6.81886e-09	227	-3.39554	0.533019	-7.42318	227	0.000402217	3.41208	3.77412e-08			227	3.20331	0.240569	0.00298027
228	3.20331	0.000378088	530342	6.89378e-05	228	0.242759	3.4126	40489.8	0.781588	228	0.00298027	3.53991e-08	508.514	6.3957e-09	228	-3.42241	0.533085	-7.45101	228	0.000378088	3.4126	3.53991e-08			228	3.20331	0.242759	0.00298027
229	3.20331	0.000355406	530325	6.48028e-05	229	0.244951	3.41272	40861.8	0.781311	229	0.00298027	3.32023e-08	508.497	5.9988e-09	229	-3.44928	0.533101	-7.47883	229	0.000355406	3.41272	3.32023e-08			229	3.20331	0.244951	0.00298027
230	3.20332	0.000334086	530308	6.0916e-05	230	0.247146	3.41244	41234.3	0.780943	230	0.00298027	3.11419e-08	508.48	5.62653e-09	230	-3.47614	0.533065	-7.50665	230	0.000334086	3.41244	3.11419e-08			230	3.20332	0.247146	0.00298027
231	3.20332	0.000314046	530291	5.72624e-05	231	0.249342	3.41176	41607.2	0.780484	231	0.00298027	2.92093e-08	508.464	5.27737e-09	231	-3.50301	0.532978	-7.53448	231	0.000314046	3.41176	2.92093e-08			231	3.20332	0.249342	0.00298027
232	3.20332	0.000295208	530274	5.3828e-05	232	0.25154	3.41067	41980.5	0.779933	232	0.00298027	2.73967e-08	508.447	4.94987e-09	232	-3.52987	0.53284	-7.5623	232	0.000295208	3.41067	2.73967e-08			232	3.20332	0.25154	0.00298027
233	3.20332	0.000277501	530257	5.05997e-05	233	0.253739	3.40918	42354.1	0.779292	233	0.00298027	2.56965e-08	508.43	4.64269e-09	233	-3.55674	0.53265	-7.59013	233	0.000277501	3.40918	2.56965e-08			233	3.20332	0.253739	0.00298027
234	3.20332	0.000260856	530239	4.75652e-05	234	0.255939	3.4073	42727.9	0.778561	234	0.00298027	2.41019e-08	508.414	4.35458e-09	234	-3.5836	0.53241	-7.61795	234	0.000260856	3.4073	2.41019e-08			234	3.20332	0.255939	0.00298027
235	3.20332	0.000245211	530222	4.47127e-05	235	0.25814	3.40502	43102	0.777741	235	0.00298027	2.26062e-08	508.397	4.08435e-09	235	-3.61046	0.53212	-7.64577	235	0.000245211	3.40502	2.26062e-08			235	3.20332	0.25814	0.00298027
236	3.20332	0.000230504	530205	4.20313e-05	236	0.260342	3.40234	43476.3	0.776831	236	0.00298027	2.12033e-08	508.38	3.83089e-09	236	-3.63732	0.531778	-7.6736	236	0.000230504	3.40234	2.12033e-08			236	3.20332	0.260342	0.00298027
237	3.20332	0.00021668	530188	3.95109e-05	237	0.262544	3.39927	43850.8	0.775833	237	0.00298027	1.98875e-08	508.364	3.59315e-09	237	-3.66418	0.531386	-7.70142	237	0.00021668	3.39927	1.98875e-08			237	3.20332	0.262544	0.00298027
238	3.20333	0.000203685	530171	3.71417e-05	238	0.264747	3.39581	44225.3	0.774748	238	0.00298027	1.86533e-08	508.347	3.37017e-09	238	-3.69104	0.530943	-7.72924	238	0.000203685	3.39581	1.86533e-08			238	3.20333	0.264747	0.00298027
239	3.20333	0.00019147	530153	3.49146e-05	239	0.266949	3.39197	44599.9	0.773575	239	0.00298027	1.74957e-08	508.33	3.16103e-09	239	-3.7179	0.530452	-7.75707	239	0.00019147	3.39197	1.74957e-08			239	3.20333	0.266949	0.00298027
240	3.20333	0.000179988	530136	3.28211e-05	240	0.269151	3.38773	44974.6	0.772317	240	0.00298027	1.641e-08	508.313	2.96486e-09	240	-3.74476	0.529909	-7.78489	240	0.000179988	3.38773	1.641e-08			240	3.20333	0.269151	0.00298027
241	3.20333	0.000169195	530119	3.08532e-05	241	0.271352	3.38312	45349.2	0.770972	241	0.00298027	1.53916e-08	508.297	2.78087e-09	241	-3.77161	0.529317	-7.81272	241	0.000169195	3.38312	1.53916e-08			241	3.20333	0.271352	0.00298027
242	3.20333	0.000159049	530101	2.90033e-05	242	0.273552	3.37812	45723.7	0.769543	242	0.00298027	1.44365e-08	508.28	2.6083e-09	242	-3.79847	0.528675	-7.84054	242	0.000159049	3.37812	1.44365e-08			242	3.20333	0.273552	0.00298027
243	3.20333	0.000149512	530084	2.72644e-05	243	0.275751	3.37275	46098.2	0.76803	243	0.00298027	1.35406e-08	508.263	2.44644e-09	243	-3.82532	0.527984	-7.86836	243	0.000149512	3.37275	1.35406e-08			243	3.20333	0.275751	0.00298027
244	3.20333	0.000140547	530067	2.56299e-05	244	0.277949	3.367	46472.4	0.766434	244	0.00298027	1.27003e-08	508.247	2.29462e-09	244	-3.85218	0.527243	-7.89619	244	0.000140547	3.367	1.27003e-08			244	3.20333	0.277949	0.00298027
245	3.20333	0.00013212	530049	2.40933e-05	245	0.280145	3.36088	46846.5	0.764755	245	0.00298027	1.19122e-08	508.23	2.15222e-09	245	-3.87903	0.526453	-7.92401	245	0.00013212	3.36088	1.19122e-08			245	3.20333	0.280145	0.00298027
246	3.20333	0.000124199	530032	2.2649e-05	246	0.282339	3.3544	47220.4	0.762995	246	0.00298027	1.11729e-08	508.213	2.01866e-09	246	-3.90588	0.525615	-7.95183	246	0.000124199	3.3544	1.11729e-08			246	3.20333	0.282339	0.00298027
247	3.20333	0.000116752	530015	2.12912e-05	247	0.284531	3.34755	47594	0.761155	247	0.00298027	1.04796e-08	508.196	1.89339e-09	247	-3.93274	0.524727	-7.97966	247	0.000116752	3.34755	1.04796e-08			247	3.20333	0.284531	0.00298027
248	3.20333	0.000109753	529997	2.00149e-05	248	0.28672	3.34035	47967.2	0.759236	248	0.00298027	9.82923e-09	508.18	1.77589e-09	248	-3.95958	0.523792	-8.00748	248	0.000109753	3.34035	9.82923e-09			248	3.20333	0.28672	0.00298027
249	3.20333	0.000103173	529980	1.88152e-05	249	0.288907	3.33278	48340.1	0.757238	249	0.00298027	9.21926e-09	508.163	1.66568e-09	249	-3.98643	0.522807	-8.0353	249	0.000103173	3.33278	9.21926e-09			249	3.20333	0.288907	0.00298027
250	3.20333	9.69878e-05	529963	1.76874e-05	250	0.291092	3.32487	48712.6	0.755163	250	0.00298027	8.64714e-09	508.146	1.56231e-09	250	-4.01328	0.521775	-8.06313	250	9.69878e-05	3.32487	8.64714e-09			250	3.20333	0.291092	0.00298027
251	3.20333	9.11736e-05	529945	1.66272e-05	251	0.293273	3.31661	49084.7	0.753011	251	0.00298027	8.11052e-09	508.13	1.46536e-09	251	-4.04013	0.520694	-8.09095	251	9.11736e-05	3.31661	8.11052e-09			251	3.20333	0.293273	0.00298027
252	3.20333	8.57082e-05	529928	1.56306e-05	252	0.29545	3.308	49456.2	0.750784	252	0.00298027	7.60721e-09	508.113	1.37443e-09	252	-4.06698	0.519566	-8.11877	252	8.57082e-05	3.308	7.60721e-09			252	3.20333	0.29545	0.00298027
253	3.20333	8.05706e-05	529911	1.46938e-05	253	0.297625	3.29906	49827.3	0.748484	253	0.00298027	7.13512e-09	508.096	1.28913e-09	253	-4.09382	0.51839	-8.1466	253	8.05706e-05	3.29906	7.13512e-09			253	3.20333	0.297625	0.00298027
254	3.20333	7.57411e-05	529893	1.38132e-05	254	0.299795	3.28978	50197.7	0.74611	254	0.00298027	6.69234e-09	508.08	1.20913e-09	254	-4.12067	0.517167	-8.17442	254	7.57411e-05	3.28978	6.69234e-09			254	3.20333	0.299795	0.00298027
255	3.20334	7.12012e-05	529876	1.29853e-05	255	0.301961	3.28018	50567.6	0.743664	255	0.00298027	6.27703e-09	508.063	1.1341e-09	255	-4.14751	0.515898	-8.20225	255	7.12012e-05	3.28018	6.27703e-09			255	3.20334	0.301961	0.00298027
256	3.20334	6.69336e-05	529859	1.22071e-05	256	0.304124	3.27025	50936.8	0.741148	256	0.00298027	5.8875e-09	508.046	1.06372e-09	256	-4.17436	0.514581	-8.23007	256	6.69336e-05	3.27025	5.8875e-09			256	3.20334	0.304124	0.00298027
257	3.20334	6.29219e-05	529841	1.14756e-05	257	0.306281	3.26	51305.3	0.738562	257	0.00298027	5.52213e-09	508.029	9.97707e-10	257	-4.2012	0.513218	-8.25789	257	6.29219e-05	3.26	5.52213e-09			257	3.20334	0.306281	0.00298027
258	3.20334	5.91508e-05	529824	1.07879e-05	258	0.308434	3.24944	51673.1	0.735908	258	0.00298027	5.17945e-09	508.013	9.35792e-10	258	-4.22804	0.511809	-8.28572	258	5.91508e-05	3.24944	5.17945e-09			258	3.20334	0.308434	0.00298027
259	3.20334	5.56058e-05	529807	1.01414e-05	259	0.310582	3.23856	52040.2	0.733188	259	0.00298027	4.85803e-09	507.996	8.7772e-10	259	-4.25488	0.510352	-8.31354	259	5.56058e-05	3.23856	4.85803e-09			259	3.20334	0.310582	0.00298027
260	3.20334	5.22733e-05	529789	9.53375e-06	260	0.312725	3.22738	52406.4	0.730401	260	0.00298027	4.55655e-09	507.979	8.23251e-10	260	-4.28172	0.50885	-8.34136	260	5.22733e-05	3.22738	4.55655e-09			260	3.20334	0.312725	0.00298027
261	3.20334	4.91407e-05	529772	8.96249e-06	261	0.314863	3.21591	52771.8	0.72755	261	0.00298027	4.27378e-09	507.963	7.72162e-10	261	-4.30856	0.507304	-8.36919	261	4.91407e-05	3.21591	4.27378e-09			261	3.20334	0.314863	0.00298027
262	3.20334	4.61959e-05	529754	8.42547e-06	262	0.316995	3.20414	53136.3	0.724636	262	0.00298027	4.00856e-09	507.946	7.24244e-10	262	-4.3354	0.505711	-8.39701	262	4.61959e-05	3.20414	4.00856e-09			262	3.20334	0.316995	0.00298027
263	3.20334	4.34277e-05	529737	7.92065e-06	263	0.319121	3.19208	53500	0.72166	263	0.00298027	3.7598e-09	507.929	6.79299e-10	263	-4.36223	0.504074	-8.42484	263	4.34277e-05	3.19208	3.7598e-09			263	3.20334	0.319121	0.00298027
264	3.20334	4.08254e-05	529720	7.44609e-06	264	0.321241	3.17974	53862.6	0.718624	264	0.00298027	3.52648e-09	507.912	6.37144e-10	264	-4.38907	0.502392	-8.45266	264	4.08254e-05	3.17974	3.52648e-09			264	3.20334	0.321241	0.00298027
265	3.20334	3.83791e-05	529702	6.99998e-06	265	0.323355	3.16712	54224.3	0.715528	265	0.00298027	3.30764e-09	507.896	5.97605e-10	265	-4.41591	0.500665	-8.48048	265	3.83791e-05	3.16712	3.30764e-09			265	3.20334	0.323355	0.00298027
266	3.20334	3.60795e-05	529685	6.58061e-06	266	0.325463	3.15423	54584.9	0.712374	266	0.00298027	3.10238e-09	507.879	5.60519e-10	266	-4.44274	0.498893	-8.50831	266	3.60795e-05	3.15423	3.10238e-09			266	3.20334	0.325463	0.00298027
267	3.20334	3.39178e-05	529667	6.18638e-06	267	0.327564	3.14107	54944.5	0.709164	267	0.00298027	2.90985e-09	507.862	5.25735e-10	267	-4.46957	0.497078	-8.53613	267	3.39178e-05	3.14107	2.90985e-09			267	3.20334	0.327564	0.00298027
268	3.20334	3.18856e-05	529650	5.81578e-06	268	0.329658	3.12766	55303	0.705899	268	0.00298027	2.72927e-09	507.846	4.93109e-10	268	-4.49641	0.49522	-8.56395	268	3.18856e-05	3.12766	2.72927e-09			268	3.20334	0.329658	0.00298027
269	3.20334	2.99753e-05	529633	5.46738e-06	269	0.331746	3.11399	55660.4	0.70258	269	0.00298027	2.5599e-09	507.829	4.62508e-10	269	-4.52324	0.493317	-8.59178	269	2.99753e-05	3.11399	2.5599e-09			269	3.20334	0.331746	0.00298027
270	3.20334	2.81794e-05	529615	5.13987e-06	270	0.333826	3.10007	56016.6	0.699208	270	0.00298027	2.40104e-09	507.812	4.33806e-10	270	-4.55007	0.491372	-8.6196	270	2.81794e-05	3.10007	2.40104e-09			270	3.20334	0.333826	0.00298027
271	3.20334	2.64912e-05	529598	4.83199e-06	271	0.335899	3.08591	56371.7	0.695786	271	0.00298027	2.25204e-09	507.796	4.06886e-10	271	-4.5769	0.489383	-8.64742	271	2.64912e-05	3.08591	2.25204e-09			271	3.20334	0.335899	0.00298027
272	3.20334	2.49042e-05	529580	4.54256e-06	272	0.337964	3.07152	56725.5	0.692313	272	0.00298027	2.11229e-09	507.779	3.81635e-10	272	-4.60373	0.487353	-8.67525	272	2.49042e-05	3.07152	2.11229e-09			272	3.20334	0.337964	0.00298027
273	3.20334	2.34124e-05	529563	4.27048e-06	273	0.340022	3.05689	57078	0.688793	273	0.00298027	1.9812e-09	507.762	3.57952e-10	273	-4.63055	0.48528	-8.70307	273	2.34124e-05	3.05689	1.9812e-09			273	3.20334	0.340022	0.00298027
274	3.20334	2.20099e-05	529546	4.0147e-06	274	0.342071	3.04204	57429.3	0.685225	274	0.00298027	1.85826e-09	507.745	3.35739e-10	274	-4.65738	0.483165	-8.73089	274	2.20099e-05	3.04204	1.85826e-09			274	3.20334	0.342071	0.00298027
275	3.20334	2.06915e-05	529528	3.77425e-06	275	0.344113	3.02696	57779.2	0.681612	275	0.00298027	1.74294e-09	507.729	3.14904e-10	275	-4.68421	0.481007	-8.75872	275	2.06915e-05	3.02696	1.74294e-09			275	3.20334	0.344113	0.00298027
276	3.20334	1.94521e-05	529511	3.5482e-06	276	0.346146	3.01168	58127.8	0.677954	276	0.00298027	1.63478e-09	507.712	2.95362e-10	276	-4.71103	0.478809	-8.78654	276	1.94521e-05	3.01168	1.63478e-09			276	3.20334	0.346146	0.00298027
277	3.20334	1.8287e-05	529493	3.33571e-06	277	0.348171	2.99619	58475.1	0.674254	277	0.00298027	1.53333e-09	507.695	2.77032e-10	277	-4.73786	0.476569	-8.81436	277	1.8287e-05	2.99619	1.53333e-09			277	3.20334	0.348171	0.00298027
278	3.20334	1.71917e-05	529476	3.13594e-06	278	0.350188	2.9805	58820.9	0.670513	278	0.00298027	1.43817e-09	507.679	2.59841e-10	278	-4.76468	0.474289	-8.84219	278	1.71917e-05	2.9805	1.43817e-09			278	3.20334	0.350188	0.00298027
279	3.20334	1.6162e-05	529459	2.94814e-06	279	0.352196	2.96461	59165.2	0.666731	279	0.00298027	1.34892e-09	507.662	2.43716e-10	279	-4.7915	0.471968	-8.87001	279	1.6162e-05	2.96461	1.34892e-09			279	3.20334	0.352196	0.00298027
280	3.20334	1.5194e-05	529441	2.7716e-06	280	0.354194	2.94854	59508.2	0.662911	280	0.00298027	1.26521e-09	507.645	2.28591e-10	280	-4.81833	0.469607	-8.89784	280	1.5194e-05	2.94854	1.26521e-09			280	3.20334	0.354194	0.00298027
281	3.20334	1.42841e-05	529424	2.60563e-06	281	0.356184	2.93228	59849.6	0.659054	281	0.00298027	1.1867e-09	507.628	2.14406e-10	281	-4.84515	0.467205	-8.92566	281	1.42841e-05	2.93228	1.1867e-09			281	3.20334	0.356184	0.00298027
282	3.20334	1.34286e-05	529406	2.44961e-06	282	0.358165	2.91585	60189.5	0.655161	282	0.00298027	1.11305e-09	507.612	2.011e-10	282	-4.87197	0.464765	-8.95349	282	1.34286e-05	2.91585	1.11305e-09			282	3.20334	0.358165	0.00298027
283	3.20334	1.26245e-05	529389	2.30293e-06	283	0.360136	2.89925	60527.9	0.651233	283	0.00298027	1.04398e-09	507.595	1.8862e-10	283	-4.89879	0.462286	-8.98131	283	1.26245e-05	2.89925	1.04398e-09			283	3.20334	0.360136	0.00298027
284	3.20334	1.18685e-05	529372	2.16504e-06	284	0.362098	2.88248	60864.7	0.647272	284	0.00298027	9.79195e-10	507.578	1.76915e-10	284	-4.9256	0.459766	-9.00913	284	1.18685e-05	2.88248	9.79195e-10			284	3.20334	0.362098	0.00298027
285	3.20334	1.11578e-05	529354	2.03541e-06	285	0.364051	2.86555	61199.9	0.643279	285	0.00298027	9.18429e-10	507.562	1.65936e-10	285	-4.95242	0.457208	-9.03695	285	1.11578e-05	2.86555	9.18429e-10			285	3.20334	0.364051	0.00298027
286	3.20334	1.04896e-05	529337	1.91355e-06	286	0.365994	2.84847	61533.5	0.639256	286	0.00298027	8.61434e-10	507.545	1.55639e-10	286	-4.97924	0.454612	-9.06478	286	1.04896e-05	2.84847	8.61434e-10			286	3.20334	0.365994	0.00298027
287	3.20334	9.86155e-06	529319	1.79899e-06	287	0.367926	2.83125	61865.4	0.635204	287	0.00298027	8.07976e-10	507.528	1.4598e-10	287	-5.00605	0.451978	-9.0926	287	9.86155e-06	2.83125	8.07976e-10			287	3.20334	0.367926	0.00298027
288	3.20334	9.27108e-06	529302	1.69129e-06	288	0.369849	2.81388	62195.7	0.631123	288	0.00298027	7.57835e-10	507.512	1.36921e-10	288	-5.03287	0.449306	-9.12043	288	9.27108e-06	2.81388	7.57835e-10			288	3.20334	0.369849	0.00298027
289	3.20334	8.71599e-06	529285	1.59003e-06	289	0.371762	2.79638	62524.3	0.627017	289	0.00298027	7.10806e-10	507.495	1.28424e-10	289	-5.05968	0.446596	-9.14825	289	8.71599e-06	2.79638	7.10806e-10			289	3.20334	0.371762	0.00298027
290	3.20334	8.19414e-06	529267	1.49485e-06	290	0.373664	2.77875	62851.2	0.622885	290	0.00298027	6.66695e-10	507.478	1.20455e-10	290	-5.0865	0.443849	-9.17607	290	8.19414e-06	2.77875	6.66695e-10			290	3.20334	0.373664	0.00298027
291	3.20334	7.70356e-06	529250	1.40536e-06	291	0.375557	2.76099	63176.4	0.618729	291	0.00298027	6.25322e-10	507.462	1.1298e-10	291	-5.11331	0.441065	-9.2039	291	7.70356e-06	2.76099	6.25322e-10			291	3.20334	0.375557	0.00298027
292	3.20334	7.24236e-06	529232	1.32124e-06	292	0.377438	2.74312	63499.8	0.614551	292	0.00298027	5.86516e-10	507.445	1.05968e-10	292	-5.14012	0.438245	-9.23172	292	7.24236e-06	2.74312	5.86516e-10			292	3.20334	0.377438	0.00298027
293	3.20334	6.80879e-06	529215	1.24215e-06	293	0.37931	2.72514	63821.5	0.610351	293	0.00298027	5.50119e-10	507.428	9.93922e-11	293	-5.16693	0.435389	-9.25954	293	6.80879e-06	2.72514	5.50119e-10			293	3.20334	0.37931	0.00298027
294	3.20334	6.40119e-06	529197	1.1678e-06	294	0.38117	2.70705	64141.4	0.606132	294	0.00298027	5.1598e-10	507.411	9.32242e-11	294	-5.19374	0.432496	-9.28737	294	6.40119e-06	2.70705	5.1598e-10			294	3.20334	0.38117	0.00298027
295	3.20334	6.018e-06	529180	1.0979e-06	295	0.38302	2.68886	64459.4	0.601893	295	0.00298027	4.8396e-10	507.395	8.7439e-11	295	-5.22055	0.429568	-9.31519	295	6.018e-06	2.68886	4.8396e-10			295	3.20334	0.38302	0.00298027
296	3.20334	5.65776e-06	529163	1.03219e-06	296	0.384859	2.67057	64775.7	0.597637	296	0.00298027	4.53927e-10	507.378	8.20128e-11	296	-5.24736	0.426604	-9.34301	296	5.65776e-06	2.67057	4.53927e-10			296	3.20334	0.384859	0.00298027
297	3.20334	5.31909e-06	529145	9.70414e-07	297	0.386687	2.6522	65090.1	0.593365	297	0.00298027	4.25757e-10	507.361	7.69233e-11	297	-5.27416	0.423606	-9.37084	297	5.31909e-06	2.6522	4.25757e-10			297	3.20334	0.386687	0.00298027
298	3.20334	5.00071e-06	529128	9.12336e-07	298	0.388504	2.63374	65402.6	0.589077	298	0.00298027	3.99336e-10	507.345	7.21497e-11	298	-5.30097	0.420573	-9.39866	298	5.00071e-06	2.63374	3.99336e-10			298	3.20334	0.388504	0.00298027
299	3.20334	4.7014e-06	529110	8.57736e-07	299	0.39031	2.6152	65713.3	0.584776	299	0.00298027	3.74554e-10	507.328	6.76723e-11	299	-5.32777	0.417505	-9.42649	299	4.7014e-06	2.6152	3.74554e-10			299	3.20334	0.39031	0.00298027
300	3.20334	4.42e-06	529093	8.06405e-07	300	0.392105	2.59659	66022.1	0.580461	300	0.00298027	3.5131e-10	507.311	6.34727e-11	300	-5.35458	0.414403	-9.45431	300	4.42e-06	2.59659	3.5131e-10			300	3.20334	0.392105	0.00298027
301	3.20334	4.15546e-06	529076	7.58148e-07	301	0.393888	2.57791	66329	0.576136	301	0.00298027	3.29509e-10	507.295	5.95338e-11	301	-5.38138	0.411268	-9.48213	301	4.15546e-06	2.57791	3.29509e-10			301	3.20334	0.393888	0.00298027
302	3.20334	3.90676e-06	529058	7.1278e-07	302	0.39566	2.55917	66633.9	0.571799	302	0.00298027	3.09061e-10	507.278	5.58393e-11	302	-5.40818	0.408099	-9.50996	302	3.90676e-06	2.55917	3.09061e-10			302	3.20334	0.39566	0.00298027
303	3.20334	3.67296e-06	529041	6.70128e-07	303	0.397421	2.54037	66937	0.567453	303	0.00298027	2.89881e-10	507.261	5.23741e-11	303	-5.43498	0.404897	-9.53778	303	3.67296e-06	2.54037	2.89881e-10			303	3.20334	0.397421	0.00298027
304	3.20334	3.45315e-06	529023	6.30029e-07	304	0.39917	2.52152	67238.1	0.563099	304	0.00298027	2.71892e-10	507.245	4.91239e-11	304	-5.46178	0.401662	-9.5656	304	3.45315e-06	2.52152	2.71892e-10			304	3.20334	0.39917	0.00298027
305	3.20334	3.2465e-06	529006	5.92331e-07	305	0.400908	2.50262	67537.2	0.558738	305	0.00298027	2.55019e-10	507.228	4.60754e-11	305	-5.48858	0.398395	-9.59343	305	3.2465e-06	2.50262	2.55019e-10			305	3.20334	0.400908	0.00298027
306	3.20334	3.05223e-06	528989	5.5689e-07	306	0.402634	2.48368	67834.4	0.554371	306	0.00298027	2.39193e-10	507.211	4.32161e-11	306	-5.51538	0.395096	-9.62125	306	3.05223e-06	2.48368	2.39193e-10			306	3.20334	0.402634	0.00298027
307	3.20334	2.86959e-06	528971	5.23571e-07	307	0.404348	2.4647	68129.6	0.549999	307	0.00298027	2.2435e-10	507.194	4.05342e-11	307	-5.54218	0.391764	-9.64907	307	2.86959e-06	2.4647	2.2435e-10			307	3.20334	0.404348	0.00298027
308	3.20334	2.69788e-06	528954	4.92246e-07	308	0.406051	2.44569	68422.8	0.545623	308	0.00298027	2.10427e-10	507.178	3.80188e-11	308	-5.56898	0.388401	-9.6769	308	2.69788e-06	2.44569	2.10427e-10			308	3.20334	0.406051	0.00298027
309	3.20334	2.53645e-06	528936	4.62796e-07	309	0.407742	2.42665	68714	0.541244	309	0.00298027	1.97369e-10	507.161	3.56594e-11	309	-5.59577	0.385007	-9.70472	309	2.53645e-06	2.42665	1.97369e-10			309	3.20334	0.407742	0.00298027
310	3.20334	2.38469e-06	528919	4.3511e-07	310	0.409421	2.40758	69003.2	0.536862	310	0.00298027	1.85121e-10	507.144	3.34465e-11	310	-5.62257	0.381581	-9.73254	310	2.38469e-06	2.40758	1.85121e-10			310	3.20334	0.409421	0.00298027
311	3.20334	2.24201e-06	528902	4.0908e-07	311	0.411088	2.3885	69290.3	0.53248	311	0.00298027	1.73633e-10	507.128	3.13709e-11	311	-5.64936	0.378125	-9.76037	311	2.24201e-06	2.3885	1.73633e-10			311	3.20334	0.411088	0.00298027
312	3.20334	2.10787e-06	528884	3.84608e-07	312	0.412743	2.3694	69575.5	0.528098	312	0.00298027	1.62857e-10	507.111	2.94241e-11	312	-5.67616	0.374638	-9.78819	312	2.10787e-06	2.3694	1.62857e-10			312	3.20334	0.412743	0.00298027
313	3.20334	1.98176e-06	528867	3.61601e-07	313	0.414386	2.35029	69858.6	0.523717	313	0.00298027	1.52751e-10	507.094	2.75982e-11	313	-5.70295	0.371121	-9.81602	313	1.98176e-06	2.35029	1.52751e-10			313	3.20334	0.414386	0.00298027
314	3.20334	1.8632e-06	528849	3.39971e-07	314	0.416018	2.33118	70139.7	0.519338	314	0.00298027	1.43272e-10	507.078	2.58855e-11	314	-5.72974	0.367576	-9.84384	314	1.8632e-06	2.33118	1.43272e-10			314	3.20334	0.416018	0.00298027
315	3.20334	1.75174e-06	528832	3.19635e-07	315	0.417637	2.31206	70418.7	0.514962	315	0.00298027	1.34381e-10	507.061	2.42791e-11	315	-5.75653	0.363999	-9.87166	315	1.75174e-06	2.31206	1.34381e-10			315	3.20334	0.417637	0.00298027
316	3.20334	1.64694e-06	528815	3.00517e-07	316	0.419244	2.29295	70695.7	0.510589	316	0.00298027	1.26041e-10	507.044	2.27724e-11	316	-5.78332	0.360395	-9.89949	316	1.64694e-06	2.29295	1.26041e-10			316	3.20334	0.419244	0.00298027
317	3.20334	1.54842e-06	528797	2.82542e-07	317	0.42084	2.27384	70970.6	0.506221	317	0.00298027	1.1822e-10	507.028	2.13592e-11	317	-5.81011	0.35676	-9.92731	317	1.54842e-06	2.27384	1.1822e-10			317	3.20334	0.42084	0.00298027
318	3.20334	1.4558e-06	528780	2.65643e-07	318	0.422423	2.25475	71243.5	0.501858	318	0.00298027	1.10883e-10	507.011	2.00337e-11	318	-5.8369	0.353098	-9.95514	318	1.4558e-06	2.25475	1.10883e-10			318	3.20334	0.422423	0.00298027
319	3.20334	1.36872e-06	528762	2.49756e-07	319	0.423994	2.23567	71514.3	0.497502	319	0.00298027	1.04002e-10	506.994	1.87905e-11	319	-5.86369	0.349408	-9.98296	319	1.36872e-06	2.23567	1.04002e-10			319	3.20334	0.423994	0.00298027
320	3.20334	1.28685e-06	528745	2.34819e-07	320	0.425552	2.2166	71783	0.493153	320	0.00298027	9.75481e-11	506.978	1.76244e-11	320	-5.89047	0.345687	-10.0108	320	1.28685e-06	2.2166	9.75481e-11			320	3.20334	0.425552	0.00298027
321	3.20334	1.20988e-06	528728	2.20776e-07	321	0.427099	2.19756	72049.6	0.488811	321	0.00298027	9.14945e-11	506.961	1.65307e-11	321	-5.91726	0.341941	-10.0386	321	1.20988e-06	2.19756	9.14945e-11			321	3.20334	0.427099	0.00298027
322	3.20334	1.13752e-06	528710	2.07573e-07	322	0.428634	2.17855	72314.2	0.484478	322	0.00298027	8.58166e-11	506.944	1.55048e-11	322	-5.94404	0.338168	-10.0664	322	1.13752e-06	2.17855	8.58166e-11			322	3.20334	0.428634	0.00298027
323	3.20334	1.06949e-06	528693	1.9516e-07	323	0.430156	2.15956	72576.6	0.480155	323	0.00298027	8.04911e-11	506.928	1.45427e-11	323	-5.97082	0.334365	-10.0943	323	1.06949e-06	2.15956	8.04911e-11			323	3.20334	0.430156	0.00298027
324	3.20334	1.00553e-06	528676	1.8349e-07	324	0.431666	2.14061	72837	0.475842	324	0.00298027	7.5496e-11	506.911	1.36402e-11	324	-5.9976	0.330538	-10.1221	324	1.00553e-06	2.14061	7.5496e-11			324	3.20334	0.431666	0.00298027
325	3.20334	9.4539e-07	528658	1.72518e-07	325	0.433164	2.12169	73095.3	0.47154	325	0.00298027	7.0811e-11	506.894	1.27937e-11	325	-6.02439	0.326682	-10.1499	325	9.4539e-07	2.12169	7.0811e-11			325	3.20334	0.433164	0.00298027
326	3.20334	8.88854e-07	528641	1.62202e-07	326	0.43465	2.10282	73351.6	0.467249	326	0.00298027	6.64166e-11	506.878	1.19998e-11	326	-6.05117	0.322802	-10.1777	326	8.88854e-07	2.10282	6.64166e-11			326	3.20334	0.43465	0.00298027
327	3.20334	8.357e-07	528623	1.52504e-07	327	0.436124	2.08398	73605.7	0.462971	327	0.00298027	6.2295e-11	506.861	1.12551e-11	327	-6.07795	0.318894	-10.2055	327	8.357e-07	2.08398	6.2295e-11			327	3.20334	0.436124	0.00298027
328	3.20334	7.85726e-07	528606	1.43386e-07	328	0.437586	2.0652	73857.7	0.458706	328	0.00298027	5.84292e-11	506.844	1.05566e-11	328	-6.10473	0.314962	-10.2334	328	7.85726e-07	2.0652	5.84292e-11			328	3.20334	0.437586	0.00298027
329	3.20334	7.38743e-07	528589	1.34813e-07	329	0.439035	2.04646	74107.7	0.454454	329	0.00298027	5.48032e-11	506.828	9.90152e-12	329	-6.13151	0.311003	-10.2612	329	7.38743e-07	2.04646	5.48032e-11			329	3.20334	0.439035	0.00298027
330	3.20334	6.9457e-07	528571	1.26753e-07	330	0.440472	2.02778	74355.6	0.450216	330	0.00298027	5.14023e-11	506.811	9.28707e-12	330	-6.15828	0.307021	-10.289	330	6.9457e-07	2.02778	5.14023e-11			330	3.20334	0.440472	0.00298027
331	3.20334	6.5304e-07	528554	1.19175e-07	331	0.441897	2.00915	74601.4	0.445994	331	0.00298027	4.82124e-11	506.794	8.71074e-12	331	-6.18506	0.303012	-10.3168	331	6.5304e-07	2.00915	4.82124e-11			331	3.20334	0.441897	0.00298027
332	3.20334	6.13994e-07	528536	1.1205e-07	332	0.44331	1.99057	74845.1	0.441787	332	0.00298027	4.52205e-11	506.777	8.17018e-12	332	-6.21184	0.298977	-10.3447	332	6.13994e-07	1.99057	4.52205e-11			332	3.20334	0.44331	0.00298027
333	3.20334	5.77284e-07	528519	1.05352e-07	333	0.444711	1.97206	75086.7	0.437596	333	0.00298027	4.24143e-11	506.761	7.66316e-12	333	-6.23861	0.29492	-10.3725	333	5.77284e-07	1.97206	4.24143e-11			333	3.20334	0.444711	0.00298027
334	3.20334	5.4277e-07	528502	9.9054e-08	334	0.4461	1.95362	75326.2	0.433421	334	0.00298027	3.97822e-11	506.744	7.18761e-12	334	-6.26538	0.29084	-10.4003	334	5.4277e-07	1.95362	3.97822e-11			334	3.20334	0.4461	0.00298027
335	3.20334	5.10321e-07	528484	9.31329e-08	335	0.447477	1.93524	75563.7	0.429264	335	0.00298027	3.73134e-11	506.727	6.74157e-12	335	-6.29216	0.286735	-10.4281	335	5.10321e-07	1.93524	3.73134e-11			335	3.20334	0.447477	0.00298027
336	3.20334	4.79812e-07	528467	8.75659e-08	336	0.448841	1.91693	75799.1	0.425124	336	0.00298027	3.49978e-11	506.711	6.3232e-12	336	-6.31893	0.282606	-10.456	336	4.79812e-07	1.91693	3.49978e-11			336	3.20334	0.448841	0.00298027
337	3.20334	4.51128e-07	528449	8.23318e-08	337	0.450194	1.89869	76032.4	0.421003	337	0.00298027	3.2826e-11	506.694	5.93081e-12	337	-6.3457	0.278454	-10.4838	337	4.51128e-07	1.89869	3.2826e-11			337	3.20334	0.450194	0.00298027
338	3.20334	4.2416e-07	528432	7.74107e-08	338	0.451535	1.88052	76263.7	0.4169	338	0.00298027	3.07889e-11	506.677	5.56276e-12	338	-6.37247	0.274278	-10.5116	338	4.2416e-07	1.88052	3.07889e-11			338	3.20334	0.451535	0.00298027
339	3.20334	3.98805e-07	528415	7.2784e-08	339	0.452863	1.86243	76492.9	0.412816	339	0.00298027	2.88782e-11	506.661	5.21755e-12	339	-6.39924	0.27008	-10.5394	339	3.98805e-07	1.86243	2.88782e-11			339	3.20334	0.452863	0.00298027
340	3.20334	3.74967e-07	528397	6.84339e-08	340	0.45418	1.84442	76720	0.408752	340	0.00298027	2.70861e-11	506.644	4.89376e-12	340	-6.42601	0.26586	-10.5673	340	3.74967e-07	1.84442	2.70861e-11			340	3.20334	0.45418	0.00298027
341	3.20334	3.52554e-07	528380	6.43439e-08	341	0.455485	1.82649	76945.1	0.404708	341	0.00298027	2.54052e-11	506.627	4.59007e-12	341	-6.45277	0.261617	-10.5951	341	3.52554e-07	1.82649	2.54052e-11			341	3.20334	0.455485	0.00298027
342	3.20334	3.31481e-07	528363	6.04985e-08	342	0.456778	1.80864	77168.2	0.400685	342	0.00298027	2.38287e-11	506.611	4.30523e-12	342	-6.47954	0.257352	-10.6229	342	3.31481e-07	1.80864	2.38287e-11			342	3.20334	0.456778	0.00298027
343	3.20334	3.11669e-07	528345	5.6883e-08	343	0.458059	1.79088	77389.2	0.396682	343	0.00298027	2.23499e-11	506.594	4.03806e-12	343	-6.50631	0.253066	-10.6507	343	3.11669e-07	1.79088	2.23499e-11			343	3.20334	0.458059	0.00298027
344	3.20334	2.93041e-07	528328	5.34837e-08	344	0.459328	1.7732	77608.1	0.392701	344	0.00298027	2.0963e-11	506.577	3.78747e-12	344	-6.53307	0.248758	-10.6785	344	2.93041e-07	1.7732	2.0963e-11			344	3.20334	0.459328	0.00298027
345	3.20334	2.75527e-07	528310	5.02877e-08	345	0.460586	1.75561	77825	0.388741	345	0.00298027	1.96621e-11	506.561	3.55243e-12	345	-6.55984	0.244428	-10.7064	345	2.75527e-07	1.75561	1.96621e-11			345	3.20334	0.460586	0.00298027
346	3.20334	2.59061e-07	528293	4.72827e-08	346	0.461832	1.73811	78039.9	0.384804	346	0.00298027	1.84419e-11	506.544	3.33197e-12	346	-6.5866	0.240077	-10.7342	346	2.59061e-07	1.73811	1.84419e-11			346	3.20334	0.461832	0.00298027
347	3.20334	2.43579e-07	528276	4.44574e-08	347	0.463066	1.72071	78252.8	0.380889	347	0.00298027	1.72975e-11	506.527	3.1252e-12	347	-6.61336	0.235708	-10.762	347	2.43579e-07	1.72071	1.72975e-11			347	3.20334	0.463066	0.00298027
348	3.20334	2.29023e-07	528258	4.1801e-08	348	0.464289	1.70339	78463.7	0.376996	348	0.00298027	1.6224e-11	506.511	2.93126e-12	348	-6.64012	0.231314	-10.7898	348	2.29023e-07	1.70339	1.6224e-11			348	3.20334	0.464289	0.00298027
349	3.20334	2.15337e-07	528241	3.93034e-08	349	0.465499	1.68618	78672.6	0.373127	349	0.00298027	1.52172e-11	506.494	2.74936e-12	349	-6.66688	0.226904	-10.8177	349	2.15337e-07	1.68618	1.52172e-11			349	3.20334	0.465499	0.00298027
350	3.20334	2.02469e-07	528223	3.69551e-08	350	0.466699	1.66906	78879.5	0.369281	350	0.00298027	1.42729e-11	506.477	2.57874e-12	350	-6.69364	0.222472	-10.8455	350	2.02469e-07	1.66906	1.42729e-11			350	3.20334	0.466699	0.00298027
351	3.20334	1.90371e-07	528206	3.47472e-08	351	0.467887	1.65204	79084.4	0.365458	351	0.00298027	1.33872e-11	506.461	2.41871e-12	351	-6.7204	0.218021	-10.8733	351	1.90371e-07	1.65204	1.33872e-11			351	3.20334	0.467887	0.00298027
352	3.20334	1.78996e-07	528189	3.26713e-08	352	0.469063	1.63511	79287.3	0.36166	352	0.00298027	1.25564e-11	506.444	2.26862e-12	352	-6.74716	0.213547	-10.9011	352	1.78996e-07	1.63511	1.25564e-11			352	3.20334	0.469063	0.00298027
353	3.20334	1.68301e-07	528171	3.07194e-08	353	0.470229	1.61829	79488.2	0.357885	353	0.00298027	1.17772e-11	506.427	2.12783e-12	353	-6.77391	0.209056	-10.929	353	1.68301e-07	1.61829	1.17772e-11			353	3.20334	0.470229	0.00298027
354	3.20334	1.58245e-07	528154	2.88843e-08	354	0.471382	1.60158	79687.2	0.354135	354	0.00298027	1.10463e-11	506.411	1.99579e-12	354	-6.80067	0.204549	-10.9568	354	1.58245e-07	1.60158	1.10463e-11			354	3.20334	0.471382	0.00298027
355	3.20334	1.48791e-07	528137	2.71588e-08	355	0.472525	1.58496	79884.2	0.35041	355	0.00298027	1.03608e-11	506.394	1.87193e-12	355	-6.82742	0.200018	-10.9846	355	1.48791e-07	1.58496	1.03608e-11			355	3.20334	0.472525	0.00298027
356	3.20334	1.39901e-07	528119	2.55364e-08	356	0.473656	1.56845	80079.3	0.34671	356	0.00298027	9.71787e-12	506.377	1.75577e-12	356	-6.85418	0.195471	-11.0124	356	1.39901e-07	1.56845	9.71787e-12			356	3.20334	0.473656	0.00298027
357	3.20334	1.31543e-07	528102	2.4011e-08	357	0.474776	1.55205	80272.5	0.343034	357	0.00298027	9.11481e-12	506.361	1.64681e-12	357	-6.88093	0.190906	-11.0403	357	1.31543e-07	1.55205	9.11481e-12			357	3.20334	0.474776	0.00298027
358	3.20334	1.23685e-07	528084	2.25768e-08	358	0.475885	1.53575	80463.7	0.339384	358	0.00298027	8.54918e-12	506.344	1.54462e-12	358	-6.90768	0.186321	-11.0681	358	1.23685e-07	1.53575	8.54918e-12			358	3.20334	0.475885	0.00298027
359	3.20334	1.16296e-07	528067	2.12283e-08	359	0.476983	1.51957	80653	0.33576	359	0.00298027	8.01865e-12	506.328	1.44876e-12	359	-6.93444	0.181721	-11.0959	359	1.16296e-07	1.51957	8.01865e-12			359	3.20334	0.476983	0.00298027
360	3.20334	1.09349e-07	528050	1.99603e-08	360	0.47807	1.50349	80840.4	0.332161	360	0.00298027	7.52104e-12	506.311	1.35886e-12	360	-6.96119	0.177101	-11.1237	360	1.09349e-07	1.50349	7.52104e-12			360	3.20334	0.47807	0.00298027
361	3.20334	1.02817e-07	528032	1.87682e-08	361	0.479146	1.48752	81025.9	0.328588	361	0.00298027	7.05431e-12	506.294	1.27453e-12	361	-6.98794	0.172463	-11.1515	361	1.02817e-07	1.48752	7.05431e-12			361	3.20334	0.479146	0.00298027
362	3.20334	9.66757e-08	528015	1.76473e-08	362	0.480212	1.47166	81209.5	0.325041	362	0.00298027	6.61655e-12	506.278	1.19544e-12	362	-7.01468	0.167807	-11.1794	362	9.66757e-08	1.47166	6.61655e-12			362	3.20334	0.480212	0.00298027
363	3.20334	9.09012e-08	527998	1.65933e-08	363	0.481266	1.45591	81391.2	0.32152	363	0.00298027	6.20595e-12	506.261	1.12125e-12	363	-7.04143	0.163135	-11.2072	363	9.09012e-08	1.45591	6.20595e-12			363	3.20334	0.481266	0.00298027
364	3.20334	8.54718e-08	527980	1.56024e-08	364	0.48231	1.44028	81571.1	0.318026	364	0.00298027	5.82084e-12	506.244	1.05167e-12	364	-7.06818	0.158447	-11.235	364	8.54718e-08	1.44028	5.82084e-12			364	3.20334	0.48231	0.00298027
365	3.20334	8.03669e-08	527963	1.46706e-08	365	0.483343	1.42476	81749.1	0.314557	365	0.00298027	5.45962e-12	506.228	9.86411e-13	365	-7.09492	0.153742	-11.2628	365	8.03669e-08	1.42476	5.45962e-12			365	3.20334	0.483343	0.00298027
