# Supplementary material for: Advice from a systems-biology model of the corona epidemics
Source: NPJ Syst Biol Appl. 2020 Jun 12;6:18. doi: 10.1038/s41540-020-0138-8 (PMC7293297; doi:10.1038/s41540-020-0138-8)
Supplement: Supplementary file 4 — Dataset 2 [file 41540_2020_138_MOESM4_ESM.xlsx]

## Sheet: Sheet1
Copasi file:	Figure 3 Copasi	also: Wff1Corona_Lux_2020-03-20_1340 intermittentGwork full lockdown effect of socialdistancing Fig 3 also Fig 2WORK2A
new plot (23 March)	fold reduction social contact	% dead after 1 year	% infected and surviviing (after 1 year)	fraction in fected and survived after one year	Half time of onsweep of epidemic	Half time of onsweep of epidemic	Half time of onsweep of epidemic (years)	Ratio survival/death
		%	%		(days)	(months)
	1	3.2	87	0.87	51.1	1.70333	0.141944	27.1875
	1.5	2.3	63	0.63	81	2.7	0.225	27.3913
	1.75	1.75	47.1	0.471	111.3	3.71	0.309167	26.9143
	2	1.1	29.9	0.299	163.4	5.44667	0.453889	27.1818
	2.1	0.815	22.2	0.222	196	6.53333	0.544444	27.2393
	2.2	0.482	13	0.13	227	7.56667	0.630556	26.971
	2.25	0.32	8.6	0.086	235	7.83333	0.652778	26.875
	2.3	0.186	5.1	0.051	221	7.36667	0.613889	27.4194
	2.4	0.064	1.7	0.017	158	5.26667	0.438889	26.5625
	2.5	0.03	0.8	0.008	97	3.23333	0.269444	26.6667
	2.7	0.014	0.37	0.0037	58.4	1.94667	0.162222	26.4286
	3	0.0082	0.22	0.0022	39.9	1.33	0.110833	26.8293
	4	0.0047	0.126	0.00126	29.6	0.986667	0.0822222	26.8085
	5	0.0038	0.105	0.00105	26.3	0.876667	0.0730556	27.6316
	10	0.003	0.08	0.0008	24.6	0.82	0.0683333	26.6667
