# Supplementary material for: Advice from a systems-biology model of the corona epidemics
Source: NPJ Syst Biol Appl. 2020 Jun 12;6:18. doi: 10.1038/s41540-020-0138-8 (PMC7293297; doi:10.1038/s41540-020-0138-8)
Supplement: Supplementary file 5 — Dataset 3 [file 41540_2020_138_MOESM5_ESM.xlsx]

## Sheet: Fig4ANewWff1Corona_Lux_2020-03-
Copasi file:	Figure 4	Time fraction lockdown = 0.7 for Fig 4B and 0.55 for Figure 4A
Fig 4A						Fig 4A
# Time	[% corona dead]	[infected-tested]	[recovered-tested]	[symptoms-nontested]		# Time	[% corona dead]	infected-tested/10
0	0	1	0	0		0	0	0.1
1	1.16502e-06	0.73975	0.0308305	0.00164518		1	1.16502e-06	0.073975
2	2.84595e-06	0.548252	0.127933	0.00225073		2	2.84595e-06	0.0548252
3	5.21958e-06	0.407727	0.302929	0.00308393		3	5.21958e-06	0.0407727
4	8.53241e-06	0.305135	0.575109	0.00422945		4	8.53241e-06	0.0305135
5	1.31258e-05	0.230965	0.973435	0.00580366		5	1.31258e-05	0.0230965
6	1.94704e-05	0.178357	1.53952	0.00796641		6	1.94704e-05	0.0178357
7	2.82146e-05	0.142463	2.33185	0.0109373		7	2.82146e-05	0.0142463
8	4.02497e-05	0.120002	3.4318	0.0150179		8	4.02497e-05	0.0120002
9	5.68006e-05	0.108964	4.95184	0.0206222		9	5.68006e-05	0.0108964
10	7.95502e-05	0.108426	7.047	0.0283188		10	7.95502e-05	0.0108426
11	0.00011081	0.118477	9.9306	0.038888		11	0.00011081	0.0118477
12	0.000153754	0.140245	13.8959	0.053401		12	0.000153754	0.0140245
13	0.000212741	0.176014	19.3457	0.0733273		13	0.000212741	0.0176014
14	0.000293751	0.229464	26.8333	0.100682		14	0.000293751	0.0229464
15	0.000404997	0.306045	37.1183	0.13823		15	0.000404997	0.0306045
16	0.000534694	0.365568	50.812	0.108679		16	0.000534694	0.0365568
17	0.000662986	0.379605	67.1297	0.0854807		17	0.000662986	0.0379605
18	0.000788496	0.366611	85.143	0.067356		18	0.000788496	0.0366611
19	0.00091046	0.339274	104.15	0.0582927		19	0.00091046	0.0339274
20	0.00104146	0.332024	123.915	0.0842856		20	0.00104146	0.0332024
21	0.00119534	0.361732	145.127	0.119582		21	0.00119534	0.0361732
22	0.0013829	0.431358	168.844	0.167667		22	0.0013829	0.0431358
23	0.00158998	0.487966	195.934	0.132068		23	0.00158998	0.0487966
24	0.00179219	0.493716	225.516	0.104102		24	0.00179219	0.0493716
25	0.00198807	0.469798	256.515	0.0822385		25	0.00198807	0.0469798
26	0.00217691	0.430764	288.127	0.0716725		26	0.00217691	0.0430764
27	0.00237509	0.419639	320.128	0.105963		27	0.00237509	0.0419639
28	0.00260072	0.457565	353.472	0.152329		28	0.00260072	0.0457565
29	0.00286808	0.548105	389.586	0.215302		29	0.00286808	0.0548105
30	0.00315906	0.622391	429.647	0.169706		30	0.00315906	0.0622391
31	0.00344218	0.631063	472.559	0.133878		31	0.00344218	0.0631063
32	0.00371569	0.601379	516.969	0.105862		32	0.00371569	0.0601379
33	0.00397877	0.55209	561.867	0.0925017		33	0.00397877	0.055209
34	0.00425299	0.539387	606.996	0.137861		34	0.00425299	0.0539387
35	0.00456227	0.590973	653.639	0.199076		35	0.00456227	0.0590973
36	0.00492546	0.71155	703.697	0.282079		36	0.00492546	0.071155
37	0.00531886	0.810622	758.741	0.222387		37	0.00531886	0.0810622
38	0.00570119	0.823317	817.35	0.175481		38	0.00570119	0.0823317
39	0.00607019	0.785443	877.765	0.1388		39	0.00607019	0.0785443
40	0.00642486	0.721647	938.673	0.121384		40	0.00642486	0.0721647
41	0.00679368	0.705978	999.752	0.181346		41	0.00679368	0.0705978
42	0.00720822	0.774941	1062.71	0.262161		42	0.00720822	0.0774941
43	0.00769337	0.934684	1130.06	0.3716		43	0.00769337	0.0934684
44	0.0082179	1.0659	1203.88	0.292969		44	0.0082179	0.10659
45	0.00872743	1.08315	1282.31	0.231182		45	0.00872743	0.108315
46	0.00921902	1.03366	1363.04	0.182867		46	0.00921902	0.103366
47	0.00969136	0.949916	1444.35	0.159948		47	0.00969136	0.0949916
48	0.0101821	0.929579	1525.81	0.239026		48	0.0101821	0.0929579
49	0.0107327	1.02069	1609.67	0.345467		49	0.0107327	0.102069
50	0.0113761	1.23119	1699.27	0.489409		50	0.0113761	0.123119
51	0.0120709	1.40394	1797.34	0.385823		51	0.0120709	0.140394
52	0.0127457	1.42659	1901.41	0.304434		52	0.0127457	0.142659
53	0.0133967	1.36134	2008.46	0.240796		53	0.0133967	0.136134
54	0.014022	1.25101	2116.22	0.210593		54	0.014022	0.125101
55	0.0146713	1.22404	2224.13	0.314506		55	0.0146713	0.122404
56	0.0153991	1.34348	2335.16	0.454159		56	0.0153991	0.134348
57	0.0162482	1.6194	2453.67	0.642688		57	0.0162482	0.16194
58	0.0171645	1.84554	2583.24	0.506597		58	0.0171645	0.184554
59	0.0180543	1.87469	2720.66	0.399684		59	0.0180543	0.187469
60	0.0189125	1.78854	2861.92	0.316099		60	0.0189125	0.178854
61	0.0197367	1.64329	3004.06	0.276379		61	0.0197367	0.164329
62	0.020592	1.60726	3146.35	0.412259		62	0.020592	0.160726
63	0.0215497	1.76266	3292.68	0.594511		63	0.0215497	0.176266
64	0.0226654	2.12212	3448.73	0.840002		64	0.0226654	0.212212
65	0.0238684	2.41615	3619.16	0.662018		65	0.0238684	0.241615
66	0.0250363	2.45304	3799.78	0.522218		66	0.0250363	0.245304
67	0.0261624	2.33949	3985.34	0.412939		67	0.0261624	0.233949
68	0.0272439	2.14891	4171.98	0.360914		68	0.0272439	0.214891
69	0.0283653	2.10059	4358.76	0.537452		69	0.0283653	0.210059
70	0.0296193	2.30106	4550.7	0.773632		70	0.0296193	0.230106
71	0.0310777	2.7657	4755.19	1.09085		71	0.0310777	0.27657
72	0.0326484	3.14483	4978.25	0.859522		72	0.0326484	0.314483
73	0.0341728	3.19057	5214.39	0.677866		73	0.0341728	0.319057
74	0.0356424	3.04143	5456.86	0.5359		74	0.0356424	0.304143
75	0.0370535	2.79263	5700.61	0.468147		75	0.0370535	0.279263
76	0.0385154	2.72776	5944.42	0.695597		76	0.0385154	0.272776
77	0.0401473	2.98358	6194.78	0.998886		77	0.0401473	0.298358
78	0.0420411	3.57823	6461.16	1.40473		78	0.0420411	0.357823
79	0.0440777	4.06186	6751.26	1.10652		79	0.0440777	0.406186
80	0.0460536	4.1171	7058.02	0.872419		80	0.0460536	0.41171
81	0.047958	3.92219	7372.72	0.689513		81	0.047958	0.392219
82	0.0497862	3.59962	7688.9	0.601948		82	0.0497862	0.359962
83	0.051678	3.51254	8004.95	0.891865		83	0.051678	0.351254
84	0.0537854	3.83449	8329.16	1.27682		84	0.0537854	0.383449
85	0.0562239	4.58591	8673.56	1.78952		85	0.0562239	0.458591
86	0.0588415	5.19448	9047.87	1.40911		86	0.0588415	0.519448
87	0.0613801	5.25884	9443.07	1.11059		87	0.0613801	0.525884
88	0.0638258	5.00586	9848.06	0.877436		88	0.0638258	0.500586
89	0.066173	4.59132	10254.6	0.765375		89	0.066173	0.459132
90	0.0685985	4.47466	10660.7	1.12993		90	0.0685985	0.447466
91	0.071293	4.87278	11076.8	1.6114		91	0.071293	0.487278
92	0.0743999	5.80721	11517.8	2.24887		92	0.0743999	0.580721
93	0.0777272	6.55989	11995.9	1.77001		93	0.0777272	0.655989
94	0.0809522	6.63115	12499.8	1.3944		94	0.0809522	0.663115
95	0.084058	6.30577	13015.4	1.10118		95	0.084058	0.630577
96	0.0870374	5.77907	13532.5	0.959553		96	0.0870374	0.577907
97	0.0901108	5.62343	14048.5	1.41026		97	0.0901108	0.562343
98	0.0935136	6.10505	14576.3	2.00157		98	0.0935136	0.610505
99	0.0974198	7.24415	15134.4	2.77877		99	0.0974198	0.724415
100	0.101591	8.15541	15737.5	2.18585		100	0.101591	0.815541
101	0.105632	8.22856	16371.5	1.72105		101	0.105632	0.822856
102	0.109521	7.81494	17019.2	1.35839		102	0.109521	0.781494
103	0.11325	7.15526	17668	1.1822		103	0.11325	0.715526
104	0.117088	6.9492	18314.6	1.728		104	0.117088	0.69492
105	0.12132	7.51631	18974.7	2.43831		105	0.12132	0.751631
106	0.126152	8.8717	19670.5	3.36371		106	0.126152	0.88717
107	0.131294	9.94671	20419.5	2.64418		107	0.131294	0.994671
108	0.136271	10.013	21204.6	2.08055		108	0.136271	1.0013
109	0.141058	9.49512	22005.1	1.64106		109	0.141058	0.949512
110	0.145645	8.68336	22805.6	1.42608		110	0.145645	0.868336
111	0.150354	8.41391	23602.3	2.07093		111	0.150354	0.841391
112	0.155522	9.0603	24413.6	2.90209		112	0.155522	0.90603
113	0.161384	10.6274	25265.7	3.97374		113	0.161384	1.06274
114	0.167597	11.8573	26178.8	3.12125		114	0.167597	1.18573
115	0.173604	11.904	27132.6	2.45404		115	0.173604	1.1904
116	0.179377	11.2677	28102.6	1.93418		116	0.179377	1.12677
117	0.184906	10.2899	29070.9	1.67788		117	0.184906	1.02899
118	0.190564	9.94387	30032.9	2.41829		118	0.190564	0.994387
119	0.196737	10.6531	31009.8	3.36201		119	0.196737	1.06531
120	0.203689	12.4063	32031.4	4.56439		120	0.203689	1.24063
121	0.211022	13.7647	33120.4	3.58197		121	0.211022	1.37647
122	0.218104	13.7755	34253.3	2.81382		122	0.218104	1.37755
123	0.224904	13.0116	35402.2	2.21584		123	0.224904	1.30116
124	0.231411	11.8633	36546.6	1.9185		124	0.231411	1.18633
125	0.238047	11.4295	37681.3	2.74184		125	0.238047	1.14295
126	0.24524	12.1747	38829.9	3.77817		126	0.24524	1.21747
127	0.253275	14.0655	40025.3	5.08129		127	0.253275	1.40655
128	0.261705	15.5085	41291.9	3.98369		128	0.261705	1.55085
129	0.269836	15.4662	42603.7	3.12641		129	0.269836	1.54662
130	0.277635	14.5739	43929.8	2.45972		130	0.277635	1.45739
131	0.285091	13.2637	45247.5	2.12519		131	0.285091	1.32637
132	0.292666	12.7363	46551	3.00974		132	0.292666	1.27363
133	0.300819	13.4831	47865.8	4.10802		133	0.300819	1.34831
134	0.309846	15.4445	49227	5.46977		134	0.309846	1.54445
135	0.319262	16.9154	50660.2	4.2838		135	0.319262	1.69154
136	0.328333	16.8052	52137.2	3.35858		136	0.328333	1.68052
137	0.337023	15.7951	53625	2.63982		137	0.337023	1.57951
138	0.345322	14.3471	55099.5	2.27587		138	0.345322	1.43471
139	0.353719	13.7284	56554.4	3.19293		139	0.353719	1.37284
140	0.362691	14.4406	58016.5	4.31544		140	0.362691	1.44406
141	0.372531	16.3963	59521.8	5.68727		141	0.372531	1.63963
142	0.382737	17.8341	61096.2	4.44945		142	0.382737	1.78341
143	0.392552	17.648	62710.3	3.48495		143	0.392552	1.7648
144	0.401945	16.5431	64330.2	2.73648		144	0.401945	1.65431
145	0.410906	14.996	65931.2	2.35417		145	0.410906	1.4996
146	0.419934	14.2988	67506.7	3.27212		146	0.419934	1.42988
147	0.429508	14.945	69083.8	4.37963		147	0.429508	1.4945
148	0.439911	16.8218	70698.5	5.71387		148	0.439911	1.68218
149	0.450636	18.1719	72376	4.46567		149	0.450636	1.81719
150	0.460936	17.9115	74086.9	3.49425		150	0.460936	1.79115
151	0.47078	16.7452	75797.4	2.74124		151	0.47078	1.67452
152	0.480161	15.1485	77483.1	2.35352		152	0.480161	1.51485
153	0.489574	14.3948	79137.5	3.24241		153	0.489574	1.43948
154	0.499482	14.954	80787.2	4.29986		154	0.499482	1.4954
155	0.510151	16.6933	82466.9	5.55643		155	0.510151	1.66933
156	0.521086	17.9157	84200.6	4.33844		156	0.521086	1.79157
157	0.531571	17.5922	85959.8	3.39163		157	0.531571	1.75922
158	0.541582	16.4046	87712	2.65847		158	0.541582	1.64046
159	0.551111	14.8115	89433.9	2.27832		159	0.551111	1.48115
160	0.560634	14.0297	91119.4	3.11369		160	0.560634	1.40297
161	0.570589	14.4934	92793.9	4.09433		161	0.570589	1.44934
162	0.581216	16.0575	94489.9	5.24488		162	0.581216	1.60575
163	0.592049	17.1303	96229.7	4.09161		163	0.592049	1.71303
164	0.602422	16.7623	97986.5	3.19608		164	0.602422	1.67623
165	0.612314	15.5936	99730.1	2.50332		165	0.612314	1.55936
166	0.621721	14.0541	101439	2.14201		166	0.621721	1.40541
167	0.631086	13.2743	103107	2.90698		167	0.631086	1.32743
168	0.640813	13.6454	104759	3.79404		168	0.640813	1.36454
169	0.651116	15.0175	106424	4.82288		169	0.651116	1.50175
170	0.661566	15.9361	108122	3.75952		170	0.661566	1.59361
171	0.671559	15.5452	109830	2.93463		171	0.671559	1.55452
172	0.681078	14.4308	111518	2.29708		172	0.681078	1.44308
173	0.690123	12.9854	113169	1.96301		173	0.690123	1.29854
174	0.699097	12.2346	114777	2.64844		174	0.699097	1.22346
175	0.708363	12.5236	116365	3.43456		175	0.708363	1.25236
176	0.71811	13.7048	117957	4.33709		176	0.71811	1.37048
177	0.727951	14.477	119574	3.37863		177	0.727951	1.4477
178	0.737351	14.084	121192	2.63576		178	0.737351	1.4084
179	0.746296	13.0504	122788	2.06207		179	0.746296	1.30504
180	0.754789	11.7272	124345	1.7604		180	0.754789	1.17272
181	0.763189	11.0263	125858	2.36377		181	0.763189	1.10263
182	0.771819	11.2473	127347	3.04909		182	0.771819	1.12473
183	0.78084	12.2501	128836	3.82896		183	0.78084	1.22501
184	0.789914	12.8912	130340	2.98117		184	0.789914	1.28912
185	0.798572	12.5129	131841	2.32458		185	0.798572	1.25129
186	0.806803	11.5769	133317	1.81786		186	0.806803	1.15769
187	0.814612	10.3911	134754	1.55072		187	0.814612	1.03911
188	0.822316	9.75358	136148	2.07441		188	0.822316	0.975358
189	0.830196	9.92092	137516	2.66423		189	0.830196	0.992092
190	0.838389	10.7641	138880	3.33033		190	0.838389	1.07641
191	0.846602	11.2923	140252	2.59179		191	0.846602	1.12923
192	0.854432	10.9407	141617	2.02018		192	0.854432	1.09407
193	0.86187	10.1095	142956	1.57931		193	0.86187	1.01095
194	0.868922	9.06551	144258	1.34647		194	0.868922	0.906551
195	0.875863	8.49792	145518	1.79596		195	0.875863	0.849792
196	0.882936	8.62435	146753	2.29857		196	0.882936	0.862435
197	0.890257	9.32875	147980	2.86254		197	0.890257	0.932875
198	0.897575	9.76216	149211	2.22692		198	0.897575	0.976216
199	0.904545	9.44411	150432	1.73526		199	0.904545	0.944411
200	0.911163	8.71774	151627	1.35623		200	0.911163	0.871774
201	0.917434	7.81156	152787	1.15582		201	0.917434	0.781156
202	0.923594	7.31481	153909	1.5383		202	0.923594	0.731481
203	0.929851	7.41066	155006	1.96336		203	0.929851	0.741066
204	0.936303	7.99667	156093	2.43771		204	0.936303	0.799667
205	0.942737	8.35166	157181	1.89587		205	0.942737	0.835166
206	0.94886	8.06999	158258	1.47694		206	0.94886	0.806999
207	0.954671	7.44329	159310	1.15413		207	0.954671	0.744329
208	0.960175	6.6656	160330	0.983314		208	0.960175	0.66656
209	0.965573	6.23668	161315	1.30658		209	0.965573	0.623668
210	0.97104	6.30989	162277	1.66397		210	0.97104	0.630989
211	0.976661	6.79608	163229	2.06099		211	0.976661	0.679608
212	0.982254	7.08674	164178	1.60252		212	0.982254	0.708674
213	0.987574	6.84133	165116	1.24818		213	0.987574	0.684133
214	0.992621	6.30603	166032	0.975229		214	0.992621	0.630603
215	0.997398	5.64451	166918	0.830747		215	0.997398	0.564451
216	1.00208	5.27804	167774	1.10253		216	1.00208	0.527804
217	1.00681	5.33449	168608	1.40171		217	1.00681	0.533449
218	1.01166	5.73715	169431	1.73279		218	1.01166	0.573715
219	1.01647	5.97525	170251	1.34707		219	1.01647	0.597525
220	1.02105	5.7641	171060	1.04907		220	1.02105	0.57641
221	1.02539	5.31043	171849	0.819573		221	1.02539	0.531043
222	1.0295	4.75161	172612	0.698075		222	1.0295	0.475161
223	1.03352	4.44103	173348	0.925644		223	1.03352	0.444103
224	1.03758	4.485	174064	1.17523		224	1.03758	0.4485
225	1.04173	4.8181	174770	1.45057		225	1.04173	0.48181
226	1.04584	5.01328	175473	1.12751		226	1.04584	0.501328
227	1.04976	4.83335	176165	0.877977		227	1.04976	0.483335
228	1.05346	4.4512	176839	0.68586		228	1.05346	0.44512
229	1.05697	3.98166	177490	0.584146		229	1.05697	0.398166
230	1.0604	3.72008	178117	0.774079		230	1.0604	0.372008
231	1.06386	3.75466	178728	0.981762		231	1.06386	0.375466
232	1.06738	4.02999	179329	1.21027		232	1.06738	0.402999
233	1.07088	4.19013	179926	0.940619		233	1.07088	0.419013
234	1.0742	4.03793	180514	0.732381		234	1.0742	0.403793
235	1.07734	3.71753	181085	0.572092		235	1.07734	0.371753
236	1.08032	3.32464	181637	0.487233		236	1.08032	0.332464
237	1.08323	3.10539	182169	0.645354		237	1.08323	0.310539
238	1.08615	3.13282	182686	0.817819		238	1.08615	0.313282
239	1.08913	3.36027	183194	1.00717		239	1.08913	0.336027
240	1.09208	3.49176	183699	0.782693		240	1.09208	0.349176
241	1.09488	3.36374	184195	0.609376		241	1.09488	0.336374
242	1.09754	3.09609	184677	0.475988		242	1.09754	0.309609
243	1.10005	2.7684	185142	0.405379		243	1.10005	0.27684
244	1.1025	2.5853	185590	0.536753		244	1.1025	0.25853
245	1.10497	2.60722	186025	0.679748		245	1.10497	0.260722
246	1.10748	2.79503	186453	0.836463		246	1.10748	0.279503
247	1.10996	2.90308	186877	0.649985		247	1.10996	0.290308
248	1.11231	2.79587	187293	0.506027		248	1.11231	0.279587
249	1.11454	2.57292	187698	0.39525		249	1.11454	0.257292
250	1.11665	2.30029	188088	0.336616		250	1.11665	0.230029
251	1.11871	2.14781	188463	0.445595		251	1.11871	0.214781
252	1.12078	2.16544	188828	0.564012		252	1.12078	0.216544
253	1.12288	2.32047	189186	0.6936		253	1.12288	0.232047
254	1.12496	2.4093	189541	0.538939		254	1.12496	0.24093
255	1.12694	2.31982	189889	0.419558		255	1.12694	0.231982
256	1.12881	2.13452	190227	0.327702		256	1.12881	0.213452
257	1.13057	1.90813	190553	0.279091		257	1.13057	0.190813
258	1.1323	1.78144	190866	0.369378		258	1.1323	0.178144
259	1.13403	1.79569	191170	0.467348		259	1.13403	0.179569
260	1.13578	1.92362	191469	0.57443		260	1.13578	0.192362
261	1.13752	1.99669	191764	0.44632		261	1.13752	0.199669
262	1.13917	1.9222	192054	0.347444		262	1.13917	0.19222
263	1.14073	1.76846	192336	0.271372		263	1.14073	0.176846
264	1.1422	1.58076	192607	0.231119		264	1.1422	0.158076
265	1.14364	1.47567	192868	0.305846		265	1.14364	0.147567
266	1.14508	1.48724	193120	0.386839		266	1.14508	0.148724
267	1.14655	1.59279	193368	0.475277		267	1.14655	0.159279
268	1.148	1.65292	193614	0.369266		268	1.148	0.165292
269	1.14937	1.59104	193854	0.287452		269	1.14937	0.159104
270	1.15067	1.46364	194088	0.224513		270	1.15067	0.146364
271	1.1519	1.30822	194313	0.191212		271	1.1519	0.130822
272	1.1531	1.22115	194529	0.253012		272	1.1531	0.122115
273	1.1543	1.23057	194738	0.31993		273	1.1543	0.123057
274	1.15552	1.31765	194944	0.392941		274	1.15552	0.131765
275	1.15672	1.36715	195147	0.305286		275	1.15672	0.136715
276	1.15786	1.31582	195346	0.237642		276	1.15786	0.131582
277	1.15894	1.21038	195539	0.185607		277	1.15894	0.121038
278	1.15996	1.08179	195725	0.158079		278	1.15996	0.108179
279	1.16096	1.00974	195904	0.209156		279	1.16096	0.100974
280	1.16196	1.01743	196077	0.26442		280	1.16196	0.101743
281	1.16297	1.08925	196246	0.324676		281	1.16297	0.108925
282	1.16397	1.13001	196414	0.252243		282	1.16397	0.113001
283	1.16492	1.0875	196578	0.196349		283	1.16492	0.10875
284	1.16581	1.00029	196738	0.153355		284	1.16581	0.100029
285	1.16666	0.893983	196891	0.130612		285	1.16666	0.0893983
286	1.16749	0.834408	197038	0.172804		286	1.16749	0.0834408
287	1.16832	0.840701	197180	0.218428		287	1.16832	0.0840701
288	1.16916	0.899934	197320	0.268146		288	1.16916	0.0899934
289	1.16998	0.933509	197458	0.20832		289	1.16998	0.0933509
290	1.17077	0.898326	197593	0.162157		290	1.17077	0.0898326
291	1.17151	0.82625	197724	0.126649		291	1.17151	0.082625
292	1.17222	0.738416	197850	0.107868		292	1.17222	0.0738416
293	1.1729	0.689186	197971	0.142708		293	1.1729	0.0689186
294	1.17359	0.694345	198088	0.180362		294	1.17359	0.0694345
295	1.17428	0.743194	198202	0.221379		295	1.17428	0.0743194
296	1.17497	0.770854	198315	0.171984		296	1.17497	0.0770854
297	1.17562	0.741761	198426	0.133872		297	1.17562	0.0741761
298	1.17624	0.682223	198534	0.104557		298	1.17624	0.0682223
299	1.17682	0.609685	198637	0.0890526		299	1.17682	0.0609685
300	1.17739	0.569023	198736	0.117813		300	1.17739	0.0569023
301	1.17795	0.573257	198831	0.148883		301	1.17795	0.0573257
302	1.17853	0.613541	198925	0.182716		302	1.17853	0.0613541
303	1.1791	0.636333	199018	0.141946		303	1.1791	0.0636333
304	1.17964	0.612292	199108	0.11049		304	1.17964	0.0612292
305	1.18015	0.56313	199196	0.0862948		305	1.18015	0.056313
306	1.18063	0.503244	199280	0.0734993		306	1.18063	0.0503244
307	1.1811	0.469673	199361	0.0972351		307	1.1811	0.0469673
308	1.18157	0.473152	199439	0.122869		308	1.18157	0.0473152
309	1.18204	0.506373	199515	0.150774		309	1.18204	0.0506373
310	1.18251	0.525156	199591	0.11713		310	1.18251	0.0525156
311	1.18296	0.505298	199664	0.0911726		311	1.18296	0.0505298
312	1.18338	0.464717	199736	0.0712076		312	1.18338	0.0464717
313	1.18378	0.415291	199804	0.0606497		313	1.18378	0.0415291
314	1.18417	0.387582	199870	0.0802351		314	1.18417	0.0387582
315	1.18455	0.390443	199933	0.101381		315	1.18455	0.0390443
316	1.18495	0.417839	199995	0.124396		316	1.18495	0.0417839
317	1.18534	0.43332	200056	0.0966375		317	1.18534	0.043332
318	1.1857	0.416925	200116	0.0752209		318	1.1857	0.0416925
319	1.18605	0.383435	200174	0.058749		319	1.18605	0.0383435
320	1.18638	0.34265	200229	0.0500387		320	1.18638	0.034265
321	1.1867	0.319785	200282	0.0661973		321	1.1867	0.0319785
322	1.18702	0.32214	200334	0.0836398		322	1.18702	0.032214
323	1.18735	0.344732	200384	0.102621		323	1.18735	0.0344732
324	1.18767	0.357493	200433	0.0797208		324	1.18767	0.0357493
325	1.18797	0.343961	200481	0.062053		325	1.18797	0.0343961
326	1.18826	0.316328	200528	0.0484646		326	1.18826	0.0316328
327	1.18853	0.282678	200573	0.0412794		327	1.18853	0.0282678
328	1.1888	0.263814	200615	0.0546094		328	1.1888	0.0263814
329	1.18906	0.265754	200657	0.0689963		329	1.18906	0.0265754
330	1.18933	0.284384	200697	0.0846501		330	1.18933	0.0284384
331	1.18959	0.294906	200736	0.0657601		331	1.18959	0.0294906
332	1.18985	0.283739	200775	0.0511862		332	1.18985	0.0283739
333	1.19008	0.260941	200812	0.0399774		333	1.19008	0.0260941
334	1.19031	0.233182	200848	0.0340507		334	1.19031	0.0233182
335	1.19053	0.21762	200882	0.0450466		335	1.19053	0.021762
336	1.19075	0.219218	200915	0.0569128		336	1.19075	0.0219218
337	1.19097	0.234583	200947	0.0698227		337	1.19097	0.0234583
338	1.19119	0.243258	200979	0.0542413		338	1.19119	0.0243258
339	1.19139	0.234045	201009	0.0422202		339	1.19139	0.0234045
340	1.19159	0.215239	201039	0.0329748		340	1.19159	0.0215239
341	1.19177	0.192341	201067	0.0280864		341	1.19177	0.0192341
342	1.19195	0.179504	201094	0.0371565		342	1.19195	0.0179504
343	1.19214	0.180822	201120	0.0469436		343	1.19214	0.0180822
344	1.19232	0.193494	201146	0.0575908		344	1.19232	0.0193494
345	1.1925	0.200648	201170	0.0447389		345	1.1925	0.0200648
346	1.19267	0.193047	201195	0.0348237		346	1.19267	0.0193047
347	1.19283	0.177535	201218	0.027198		347	1.19283	0.0177535
348	1.19298	0.158647	201240	0.0231661		348	1.19298	0.0158647
349	1.19313	0.148059	201261	0.0306476		349	1.19313	0.0148059
350	1.19328	0.149146	201282	0.0387199		350	1.19328	0.0149146
351	1.19343	0.159597	201301	0.0475011		351	1.19343	0.0159597
352	1.19358	0.165497	201321	0.0369008		352	1.19358	0.0165497
353	1.19372	0.159227	201340	0.0287227		353	1.19372	0.0159227
354	1.19386	0.146432	201358	0.022433		354	1.19386	0.0146432
355	1.19398	0.130854	201375	0.0191076		355	1.19398	0.0130854
356	1.19411	0.122121	201391	0.0252786		356	1.19411	0.0122121
357	1.19423	0.123017	201407	0.0319367		357	1.19423	0.0123017
358	1.19435	0.131638	201422	0.0391793		358	1.19435	0.0131638
359	1.19448	0.136504	201437	0.0304361		359	1.19448	0.0136504
360	1.19459	0.131332	201451	0.0236907		360	1.19459	0.0131332
361	1.1947	0.120779	201465	0.018503		361	1.1947	0.0120779
362	1.19481	0.107929	201478	0.0157602		362	1.19481	0.0107929
363	1.19491	0.100726	201490	0.0208504		363	1.19491	0.0100726
364	1.19501	0.101467	201502	0.0263422		364	1.19501	0.0101467
365	1.19511	0.108577	201513	0.032316		365	1.19511	0.0108577
