# Supplementary material for: Advice from a systems-biology model of the corona epidemics
Source: NPJ Syst Biol Appl. 2020 Jun 12;6:18. doi: 10.1038/s41540-020-0138-8 (PMC7293297; doi:10.1038/s41540-020-0138-8)
Supplement: Supplementary file 7 — Dataset 5 [file 41540_2020_138_MOESM7_ESM.xlsx]

## Sheet: Fig 5 inf tested, govern,  % de
Copasi file:	Figure 5 Copasi
# Time	Values[Government_induced_isolation_factor]	[% corona dead]	[infected-tested]	[symptoms-tested]		# Time	Symptomatic tested/1000	Government_induced_isolation_factor/10	[infected-tested]	100*%corona dead		# Time	Symptomatic tested/100	Values[Government_induced_isolation_factor]	% corona dead *100
0	1	0	1	0		0	0	0.1	1	0		0	0	1	0
0.1	1.00159	9.71928e-08	0.970251	0.08943		0.1	8.943e-05	0.100159	0.970251	9.71928e-06		0.1	0.0008943	1	9.71928e-06
0.2	1.0032	1.98367e-07	0.941398	0.180479		0.2	0.000180479	0.10032	0.941398	1.98367e-05		0.2	0.00180479	1	1.98367e-05
0.3	1.00482	3.03631e-07	0.913412	0.272028		0.3	0.000272028	0.100482	0.913412	3.03631e-05		0.3	0.00272028	1	3.03631e-05
0.4	1.00646	4.13097e-07	0.886269	0.364164		0.4	0.000364164	0.100646	0.886269	4.13097e-05		0.4	0.00364164	1	4.13097e-05
0.5	1.0081	5.26884e-07	0.859943	0.456974		0.5	0.000456974	0.10081	0.859943	5.26884e-05		0.5	0.00456974	1	5.26884e-05
0.6	1.00976	6.45112e-07	0.83441	0.550548		0.6	0.000550548	0.100976	0.83441	6.45112e-05		0.6	0.00550548	1	6.45112e-05
0.7	1.01144	7.67908e-07	0.809647	0.644975		0.7	0.000644975	0.101144	0.809647	7.67908e-05		0.7	0.00644975	1	7.67908e-05
0.8	1.01313	8.95401e-07	0.78563	0.740345		0.8	0.000740345	0.101313	0.78563	8.95401e-05		0.8	0.00740345	1	8.95401e-05
0.9	1.01484	1.02773e-06	0.762339	0.836749		0.9	0.000836749	0.101484	0.762339	0.000102773		0.9	0.00836749	1	0.000102773
1	1.01657	1.16502e-06	0.73975	0.934282		1	0.000934282	0.101657	0.73975	0.000116502		1	0.00934282	1	0.000116502
1.1	1.01832	1.30744e-06	0.717843	1.03304		1.1	0.00103304	0.101832	0.717843	0.000130744		1.1	0.0103304	1	0.000130744
1.2	1.02009	1.45512e-06	0.696599	1.1331		1.2	0.0011331	0.102009	0.696599	0.000145512		1.2	0.011331	1	0.000145512
1.3	1.02189	1.60822e-06	0.675997	1.23459		1.3	0.00123459	0.102189	0.675997	0.000160822		1.3	0.0123459	1	0.000160822
1.4	1.02372	1.76691e-06	0.656019	1.33758		1.4	0.00133758	0.102372	0.656019	0.000176691		1.4	0.0133758	1	0.000176691
1.5	1.02557	1.93134e-06	0.636646	1.44219		1.5	0.00144219	0.102557	0.636646	0.000193134		1.5	0.0144219	1	0.000193134
1.6	1.02746	2.1017e-06	0.61786	1.5485		1.6	0.0015485	0.102746	0.61786	0.00021017		1.6	0.015485	1	0.00021017
1.7	1.02937	2.27815e-06	0.599644	1.65664		1.7	0.00165664	0.102937	0.599644	0.000227815		1.7	0.0165664	1	0.000227815
1.8	1.03132	2.46088e-06	0.581982	1.76669		1.8	0.00176669	0.103132	0.581982	0.000246088		1.8	0.0176669	1	0.000246088
1.9	1.03331	2.65008e-06	0.564856	1.87877		1.9	0.00187877	0.103331	0.564856	0.000265008		1.9	0.0187877	1	0.000265008
2	1.03534	2.84595e-06	0.548252	1.99299		2	0.00199299	0.103534	0.548252	0.000284595		2	0.0199299	1	0.000284595
2.1	1.0374	3.04869e-06	0.532153	2.10945		2.1	0.00210945	0.10374	0.532153	0.000304869		2.1	0.0210945	1	0.000304869
2.2	1.03951	3.25851e-06	0.516546	2.22828		2.2	0.00222828	0.103951	0.516546	0.000325851		2.2	0.0222828	1	0.000325851
2.3	1.04166	3.47563e-06	0.501415	2.34959		2.3	0.00234959	0.104166	0.501415	0.000347563		2.3	0.0234959	1	0.000347563
2.4	1.04386	3.70027e-06	0.486747	2.47349		2.4	0.00247349	0.104386	0.486747	0.000370027		2.4	0.0247349	1	0.000370027
2.5	1.0461	3.93266e-06	0.472528	2.60012		2.5	0.00260012	0.10461	0.472528	0.000393266		2.5	0.0260012	1	0.000393266
2.6	1.0484	4.17305e-06	0.458745	2.72958		2.6	0.00272958	0.10484	0.458745	0.000417305		2.6	0.0272958	1	0.000417305
2.7	1.05075	4.42167e-06	0.445386	2.86202		2.7	0.00286202	0.105075	0.445386	0.000442167		2.7	0.0286202	1	0.000442167
2.8	1.05315	4.67879e-06	0.432437	2.99756		2.8	0.00299756	0.105315	0.432437	0.000467879		2.8	0.0299756	1	0.000467879
2.9	1.05561	4.94467e-06	0.419888	3.13633		2.9	0.00313633	0.105561	0.419888	0.000494467		2.9	0.0313633	1	0.000494467
3	1.05813	5.21958e-06	0.407727	3.27847		3	0.00327847	0.105813	0.407727	0.000521958		3	0.0327847	1	0.000521958
3.1	1.06071	5.50381e-06	0.395942	3.42412		3.1	0.00342412	0.106071	0.395942	0.000550381		3.1	0.0342412	1	0.000550381
3.2	1.06336	5.79764e-06	0.384523	3.57343		3.2	0.00357343	0.106336	0.384523	0.000579764		3.2	0.0357343	1	0.000579764
3.3	1.06607	6.10138e-06	0.373458	3.72654		3.3	0.00372654	0.106607	0.373458	0.000610138		3.3	0.0372654	1	0.000610138
3.4	1.06886	6.41534e-06	0.362739	3.88361		3.4	0.00388361	0.106886	0.362739	0.000641534		3.4	0.0388361	1	0.000641534
3.5	1.07172	6.73984e-06	0.352355	4.04478		3.5	0.00404478	0.107172	0.352355	0.000673984		3.5	0.0404478	1	0.000673984
3.6	1.07465	7.07521e-06	0.342296	4.21023		3.6	0.00421023	0.107465	0.342296	0.000707521		3.6	0.0421023	1	0.000707521
3.7	1.07766	7.42179e-06	0.332553	4.3801		3.7	0.0043801	0.107766	0.332553	0.000742179		3.7	0.043801	1	0.000742179
3.8	1.08075	7.77994e-06	0.323118	4.55458		3.8	0.00455458	0.108075	0.323118	0.000777994		3.8	0.0455458	1	0.000777994
3.9	1.08393	8.15002e-06	0.313981	4.73383		3.9	0.00473383	0.108393	0.313981	0.000815002		3.9	0.0473383	1	0.000815002
4	1.0872	8.53241e-06	0.305135	4.91804		4	0.00491804	0.10872	0.305135	0.000853241		4	0.0491804	1	0.000853241
4.1	1.09056	8.92751e-06	0.29657	5.10738		4.1	0.00510738	0.109056	0.29657	0.000892751		4.1	0.0510738	1	0.000892751
4.2	1.09401	9.3357e-06	0.28828	5.30205		4.2	0.00530205	0.109401	0.28828	0.00093357		4.2	0.0530205	1	0.00093357
4.3	1.09756	9.75741e-06	0.280256	5.50223		4.3	0.00550223	0.109756	0.280256	0.000975741		4.3	0.0550223	1	0.000975741
4.4	1.10121	1.01931e-05	0.272492	5.70813		4.4	0.00570813	0.110121	0.272492	0.00101931		4.4	0.0570813	1	0.00101931
4.5	1.10496	1.06431e-05	0.26498	5.91995		4.5	0.00591995	0.110496	0.26498	0.00106431		4.5	0.0591995	1	0.00106431
4.6	1.10883	1.1108e-05	0.257712	6.13791		4.6	0.00613791	0.110883	0.257712	0.0011108		4.6	0.0613791	1	0.0011108
4.7	1.11281	1.15882e-05	0.250684	6.36222		4.7	0.00636222	0.111281	0.250684	0.00115882		4.7	0.0636222	1	0.00115882
4.8	1.1169	1.20843e-05	0.243887	6.5931		4.8	0.0065931	0.11169	0.243887	0.00120843		4.8	0.065931	1	0.00120843
4.9	1.12111	1.25966e-05	0.237316	6.83078		4.9	0.00683078	0.112111	0.237316	0.00125966		4.9	0.0683078	1	0.00125966
5	1.12545	1.31258e-05	0.230965	7.07551		5	0.00707551	0.112545	0.230965	0.00131258		5	0.0707551	1	0.00131258
5.1	1.12992	1.36723e-05	0.224828	7.32752		5.1	0.00732752	0.112992	0.224828	0.00136723		5.1	0.0732752	1	0.00136723
5.2	1.13452	1.42368e-05	0.2189	7.58708		5.2	0.00758708	0.113452	0.2189	0.00142368		5.2	0.0758708	1	0.00142368
5.3	1.13926	1.48197e-05	0.213174	7.85442		5.3	0.00785442	0.113926	0.213174	0.00148197		5.3	0.0785442	1	0.00148197
5.4	1.14415	1.54218e-05	0.207646	8.12984		5.4	0.00812984	0.114415	0.207646	0.00154218		5.4	0.0812984	1	0.00154218
5.5	1.14918	1.60435e-05	0.20231	8.41359		5.5	0.00841359	0.114918	0.20231	0.00160435		5.5	0.0841359	1	0.00160435
5.6	1.15436	1.66856e-05	0.197162	8.70597		5.6	0.00870597	0.115436	0.197162	0.00166856		5.6	0.0870597	1	0.00166856
5.7	1.1597	1.73486e-05	0.192198	9.00726		5.7	0.00900726	0.11597	0.192198	0.00173486		5.7	0.0900726	1	0.00173486
5.8	1.16521	1.80333e-05	0.187412	9.31778		5.8	0.00931778	0.116521	0.187412	0.00180333		5.8	0.0931778	1	0.00180333
5.9	1.17088	1.87403e-05	0.182799	9.63782		5.9	0.00963782	0.117088	0.182799	0.00187403		5.9	0.0963782	1	0.00187403
6	1.17673	1.94704e-05	0.178357	9.96771		6	0.00996771	0.117673	0.178357	0.00194704		6	0.0996771	1	0.00194704
6.1	1.18276	2.02243e-05	0.174081	10.3078		6.1	0.0103078	0.118276	0.174081	0.00202243		6.1	0.103078	1	0.00202243
6.2	1.18898	2.10028e-05	0.169966	10.6584		6.2	0.0106584	0.118898	0.169966	0.00210028		6.2	0.106584	1	0.00210028
6.3	1.19539	2.18066e-05	0.16601	11.0198		6.3	0.0110198	0.119539	0.16601	0.00218066		6.3	0.110198	1	0.00218066
6.4	1.202	2.26365e-05	0.162209	11.3925		6.4	0.0113925	0.1202	0.162209	0.00226365		6.4	0.113925	1	0.00226365
6.5	1.20881	2.34935e-05	0.158558	11.7768		6.5	0.0117768	0.120881	0.158558	0.00234935		6.5	0.117768	1	0.00234935
6.6	1.21584	2.43783e-05	0.155056	12.1731		6.6	0.0121731	0.121584	0.155056	0.00243783		6.6	0.121731	1	0.00243783
6.7	1.22308	2.52919e-05	0.151698	12.5818		6.7	0.0125818	0.122308	0.151698	0.00252919		6.7	0.125818	1	0.00252919
6.8	1.23055	2.62352e-05	0.148482	13.0033		6.8	0.0130033	0.123055	0.148482	0.00262352		6.8	0.130033	1	0.00262352
6.9	1.23826	2.72091e-05	0.145404	13.438		6.9	0.013438	0.123826	0.145404	0.00272091		6.9	0.13438	1	0.00272091
7	1.24621	2.82146e-05	0.142463	13.8864		7	0.0138864	0.124621	0.142463	0.00282146		7	0.138864	1	0.00282146
7.1	1.25441	2.92528e-05	0.139655	14.3489		7.1	0.0143489	0.125441	0.139655	0.00292528		7.1	0.143489	1	0.00292528
7.2	1.26287	3.03247e-05	0.136977	14.8259		7.2	0.0148259	0.126287	0.136977	0.00303247		7.2	0.148259	1	0.00303247
7.3	1.2716	3.14313e-05	0.134428	15.318		7.3	0.015318	0.12716	0.134428	0.00314313		7.3	0.15318	1	0.00314313
7.4	1.2806	3.25738e-05	0.132005	15.8257		7.4	0.0158257	0.12806	0.132005	0.00325738		7.4	0.158257	1	0.00325738
7.5	1.28988	3.37533e-05	0.129706	16.3494		7.5	0.0163494	0.128988	0.129706	0.00337533		7.5	0.163494	1	0.00337533
7.6	1.29946	3.49711e-05	0.127529	16.8896		7.6	0.0168896	0.129946	0.127529	0.00349711		7.6	0.168896	1	0.00349711
7.7	1.30934	3.62283e-05	0.125472	17.4471		7.7	0.0174471	0.130934	0.125472	0.00362283		7.7	0.174471	1	0.00362283
7.8	1.31954	3.75263e-05	0.123533	18.0221		7.8	0.0180221	0.131954	0.123533	0.00375263		7.8	0.180221	1	0.00375263
7.9	1.33006	3.88663e-05	0.12171	18.6155		7.9	0.0186155	0.133006	0.12171	0.00388663		7.9	0.186155	1	0.00388663
8	1.34092	4.02497e-05	0.120002	19.2277		8	0.0192277	0.134092	0.120002	0.00402497		8	0.192277	1	0.00402497
8.1	1.35212	4.16779e-05	0.118408	19.8594		8.1	0.0198594	0.135212	0.118408	0.00416779		8.1	0.198594	1	0.00416779
8.2	1.36367	4.31523e-05	0.116925	20.5112		8.2	0.0205112	0.136367	0.116925	0.00431523		8.2	0.205112	1	0.00431523
8.3	1.3756	4.46744e-05	0.115554	21.1837		8.3	0.0211837	0.13756	0.115554	0.00446744		8.3	0.211837	1	0.00446744
8.4	1.3879	4.62457e-05	0.114291	21.8777		8.4	0.0218777	0.13879	0.114291	0.00462457		8.4	0.218777	1	0.00462457
8.5	1.4006	4.78679e-05	0.113137	22.5938		8.5	0.0225938	0.14006	0.113137	0.00478679		8.5	0.225938	1	0.00478679
8.6	1.4137	4.95426e-05	0.112091	23.3328		8.6	0.0233328	0.14137	0.112091	0.00495426		8.6	0.233328	1	0.00495426
8.7	1.42722	5.12714e-05	0.111151	24.0954		8.7	0.0240954	0.142722	0.111151	0.00512714		8.7	0.240954	1	0.00512714
8.8	1.44118	5.30562e-05	0.110317	24.8823		8.8	0.0248823	0.144118	0.110317	0.00530562		8.8	0.248823	1	0.00530562
8.9	1.45557	5.48986e-05	0.109588	25.6944		8.9	0.0256944	0.145557	0.109588	0.00548986		8.9	0.256944	1	0.00548986
9	1.47043	5.68006e-05	0.108964	26.5325		9	0.0265325	0.147043	0.108964	0.00568006		9	0.265325	1	0.00568006
9.1	1.48577	5.87641e-05	0.108444	27.3974		9.1	0.0273974	0.148577	0.108444	0.00587641		9.1	0.273974	1	0.00587641
9.2	1.50159	6.0791e-05	0.108028	28.2899		9.2	0.0282899	0.150159	0.108028	0.0060791		9.2	0.282899	1	0.0060791
9.3	1.51793	6.28834e-05	0.107715	29.211		9.3	0.029211	0.151793	0.107715	0.00628834		9.3	0.29211	1	0.00628834
9.4	1.53478	6.50434e-05	0.107506	30.1617		9.4	0.0301617	0.153478	0.107506	0.00650434		9.4	0.301617	1	0.00650434
9.5	1.55218	6.72732e-05	0.1074	31.1428		9.5	0.0311428	0.155218	0.1074	0.00672732		9.5	0.311428	1	0.00672732
9.6	1.57013	6.9575e-05	0.107398	32.1553		9.6	0.0321553	0.157013	0.107398	0.0069575		9.6	0.321553	1	0.0069575
9.7	1.58866	7.19512e-05	0.107499	33.2003		9.7	0.0332003	0.158866	0.107499	0.00719512		9.7	0.332003	1	0.00719512
9.8	1.60778	7.44042e-05	0.107703	34.2788		9.8	0.0342788	0.160778	0.107703	0.00744042		9.8	0.342788	1	0.00744042
9.9	1.62752	7.69363e-05	0.108012	35.392		9.9	0.035392	0.162752	0.108012	0.00769363		9.9	0.35392	1	0.00769363
10	1.64789	7.95502e-05	0.108426	36.5408		10	0.0365408	0.164789	0.108426	0.00795502		10	0.365408	1	0.00795502
10.1	1.66891	8.22485e-05	0.108944	37.7265		10.1	0.0377265	0.166891	0.108944	0.00822485		10.1	0.377265	1	0.00822485
10.2	1.69061	8.50339e-05	0.109568	38.9503		10.2	0.0389503	0.169061	0.109568	0.00850339		10.2	0.389503	1	0.00850339
10.3	1.713	8.79093e-05	0.110299	40.2134		10.3	0.0402134	0.1713	0.110299	0.00879093		10.3	0.402134	1	0.00879093
10.4	1.73612	9.08775e-05	0.111136	41.517		10.4	0.041517	0.173612	0.111136	0.00908775		10.4	0.41517	1	0.00908775
10.5	1.75997	9.39414e-05	0.112082	42.8625		10.5	0.0428625	0.175997	0.112082	0.00939414		10.5	0.428625	1	0.00939414
10.6	1.7846	9.71043e-05	0.113138	44.2512		10.6	0.0442512	0.17846	0.113138	0.00971043		10.6	0.442512	1	0.00971043
10.7	1.81001	0.000100369	0.114304	45.6846		10.7	0.0456846	0.181001	0.114304	0.0100369		10.7	0.456846	1	0.0100369
10.8	1.83624	0.00010374	0.115581	47.164		10.8	0.047164	0.183624	0.115581	0.010374		10.8	0.47164	1	0.010374
10.9	1.86332	0.000107219	0.116972	48.691		10.9	0.048691	0.186332	0.116972	0.0107219		10.9	0.48691	1	0.0107219
11	1.89126	0.00011081	0.118477	50.2671		11	0.0502671	0.189126	0.118477	0.011081		11	0.502671	1	0.011081
11.1	1.9201	0.000114517	0.120099	51.8938		11.1	0.0518938	0.19201	0.120099	0.0114517		11.1	0.518938	1	0.0114517
11.2	1.94987	0.000118344	0.121838	53.5729		11.2	0.0535729	0.194987	0.121838	0.0118344		11.2	0.535729	1	0.0118344
11.3	1.9806	0.000122294	0.123697	55.3059		11.3	0.0553059	0.19806	0.123697	0.0122294		11.3	0.553059	1	0.0122294
11.4	2.01232	0.000126372	0.125678	57.0947		11.4	0.0570947	0.201232	0.125678	0.0126372		11.4	0.570947	1	0.0126372
11.5	2.04505	0.000130581	0.127783	58.941		11.5	0.058941	0.204505	0.127783	0.0130581		11.5	0.58941	1	0.0130581
11.6	2.07884	0.000134926	0.130014	60.8467		11.6	0.0608467	0.207884	0.130014	0.0134926		11.6	0.608467	1	0.0134926
11.7	2.11372	0.000139412	0.132373	62.8137		11.7	0.0628137	0.211372	0.132373	0.0139412		11.7	0.628137	1	0.0139412
11.8	2.14972	0.000144042	0.134863	64.844		11.8	0.064844	0.214972	0.134863	0.0144042		11.8	0.64844	1	0.0144042
11.9	2.18687	0.000148821	0.137486	66.9397		11.9	0.0669397	0.218687	0.137486	0.0148821		11.9	0.669397	1	0.0148821
12	2.22523	0.000153754	0.140245	69.1027		12	0.0691027	0.222523	0.140245	0.0153754		12	0.691027	1	0.0153754
12.1	2.26481	0.000158847	0.143143	71.3354		12.1	0.0713354	0.226481	0.143143	0.0158847		12.1	0.713354	1	0.0158847
12.2	2.30567	0.000164103	0.146183	73.6399		12.2	0.0736399	0.230567	0.146183	0.0164103		12.2	0.736399	1	0.0164103
12.3	2.34785	0.00016953	0.149368	76.0186		12.3	0.0760186	0.234785	0.149368	0.016953		12.3	0.760186	1	0.016953
12.4	2.39138	0.000175131	0.152701	78.4738		12.4	0.0784738	0.239138	0.152701	0.0175131		12.4	0.784738	1	0.0175131
12.5	2.43631	0.000180913	0.156186	81.008		12.5	0.081008	0.243631	0.156186	0.0180913		12.5	0.81008	1	0.0180913
12.6	2.48269	0.000186881	0.159826	83.6238		12.6	0.0836238	0.248269	0.159826	0.0186881		12.6	0.836238	1	0.0186881
12.7	2.53056	0.000193041	0.163624	86.3238		12.7	0.0863238	0.253056	0.163624	0.0193041		12.7	0.863238	1	0.0193041
12.8	2.57998	0.0001994	0.167586	89.1107		12.8	0.0891107	0.257998	0.167586	0.01994		12.8	0.891107	1	0.01994
12.9	2.63098	0.000205965	0.171714	91.9872		12.9	0.0919872	0.263098	0.171714	0.0205965		12.9	0.919872	1	0.0205965
13	2.68362	0.000212741	0.176014	94.9564		13	0.0949564	0.268362	0.176014	0.0212741		13	0.949564	1	0.0212741
13.1	2.73796	0.000219735	0.180489	98.0212		13.1	0.0980212	0.273796	0.180489	0.0219735		13.1	0.980212	1	0.0219735
13.2	2.79405	0.000226955	0.185143	101.185		13.2	0.101185	0.279405	0.185143	0.0226955		13.2	1.01185	1	0.0226955
13.3	2.85195	0.000234407	0.189983	104.45		13.3	0.10445	0.285195	0.189983	0.0234407		13.3	1.0445	1	0.0234407
13.4	2.91171	0.0002421	0.195011	107.82		13.4	0.10782	0.291171	0.195011	0.02421		13.4	1.0782	1	0.02421
13.5	2.97339	0.00025004	0.200235	111.299		13.5	0.111299	0.297339	0.200235	0.025004		13.5	1.11299	1	0.025004
13.6	3.03706	0.000258237	0.205658	114.89		13.6	0.11489	0.303706	0.205658	0.0258237		13.6	1.1489	1	0.0258237
13.7	3.10277	0.000266698	0.211287	118.596		13.7	0.118596	0.310277	0.211287	0.0266698		13.7	1.18596	1	0.0266698
13.8	3.17061	0.000275431	0.217127	122.422		13.8	0.122422	0.317061	0.217127	0.0275431		13.8	1.22422	1	0.0275431
13.9	3.24062	0.000284446	0.223184	126.371		13.9	0.126371	0.324062	0.223184	0.0284446		13.9	1.26371	1	0.0284446
14	3.31289	0.000293751	0.229464	130.447		14	0.130447	0.331289	0.229464	0.0293751		14	1.30447	1	0.0293751
14.1	3.38749	0.000303357	0.235973	134.654		14.1	0.134654	0.338749	0.235973	0.0303357		14.1	1.34654	1	0.0303357
14.2	3.46449	0.000313271	0.242718	138.997		14.2	0.138997	0.346449	0.242718	0.0313271		14.2	1.38997	1	0.0313271
14.3	3.54396	0.000323506	0.249706	143.48		14.3	0.14348	0.354396	0.249706	0.0323506		14.3	1.4348	1	0.0323506
14.4	3.626	0.00033407	0.256944	148.106		14.4	0.148106	0.3626	0.256944	0.033407		14.4	1.48106	1	0.033407
14.5	3.71068	0.000344974	0.264439	152.882		14.5	0.152882	0.371068	0.264439	0.0344974		14.5	1.52882	1	0.0344974
14.6	3.79808	0.00035623	0.272199	157.812		14.6	0.157812	0.379808	0.272199	0.035623		14.6	1.57812	1	0.035623
14.7	3.88829	0.000367848	0.280231	162.9		14.7	0.1629	0.388829	0.280231	0.0367848		14.7	1.629	1	0.0367848
14.8	3.98141	0.000379841	0.288544	168.151		14.8	0.168151	0.398141	0.288544	0.0379841		14.8	1.68151	1	0.0379841
14.9	4.07752	0.00039222	0.297146	173.572		14.9	0.173572	0.407752	0.297146	0.039222		14.9	1.73572	1	0.039222
15	4.17673	0.000404997	0.306045	179.168		15	0.179168	0.417673	0.306045	0.0404997		15	1.79168	4.17673	0.0404997
15.1	4.27634	0.000418012	0.314819	184.786		15.1	0.184786	0.427634	0.314819	0.0418012		15.1	1.84786	4.27634	0.0418012
15.2	4.3734	0.000431092	0.323055	190.26		15.2	0.19026	0.43734	0.323055	0.0431092		15.2	1.9026	4.3734	0.0431092
15.3	4.46796	0.000444233	0.330772	195.593		15.3	0.195593	0.446796	0.330772	0.0444233		15.3	1.95593	4.46796	0.0444233
15.4	4.56007	0.000457435	0.337991	200.788		15.4	0.200788	0.456007	0.337991	0.0457435		15.4	2.00788	4.56007	0.0457435
15.5	4.64977	0.000470693	0.344732	205.847		15.5	0.205847	0.464977	0.344732	0.0470693		15.5	2.05847	4.64977	0.0470693
15.6	4.73711	0.000484007	0.351013	210.773		15.6	0.210773	0.473711	0.351013	0.0484007		15.6	2.10773	4.73711	0.0484007
15.7	4.82213	0.000497372	0.356852	215.568		15.7	0.215568	0.482213	0.356852	0.0497372		15.7	2.15568	4.82213	0.0497372
15.8	4.90489	0.000510787	0.362268	220.236		15.8	0.220236	0.490489	0.362268	0.0510787		15.8	2.20236	4.90489	0.0510787
15.9	4.98542	0.00052425	0.367277	224.778		15.9	0.224778	0.498542	0.367277	0.052425		15.9	2.24778	4.98542	0.052425
16	5.06377	0.000537758	0.371894	229.197		16	0.229197	0.506377	0.371894	0.0537758		16	2.29197	5.06377	0.0537758
16.1	5.13998	0.000551309	0.376137	233.495		16.1	0.233495	0.513998	0.376137	0.0551309		16.1	2.33495	5.13998	0.0551309
16.2	5.2141	0.000564901	0.38002	237.675		16.2	0.237675	0.52141	0.38002	0.0564901		16.2	2.37675	5.2141	0.0564901
16.3	5.28616	0.000578532	0.383558	241.739		16.3	0.241739	0.528616	0.383558	0.0578532		16.3	2.41739	5.28616	0.0578532
16.4	5.3562	0.000592199	0.386766	245.69		16.4	0.24569	0.53562	0.386766	0.0592199		16.4	2.4569	5.3562	0.0592199
16.5	5.42426	0.000605901	0.389656	249.528		16.5	0.249528	0.542426	0.389656	0.0605901		16.5	2.49528	5.42426	0.0605901
16.6	5.49039	0.000619635	0.392242	253.258		16.6	0.253258	0.549039	0.392242	0.0619635		16.6	2.53258	5.49039	0.0619635
16.7	5.55462	0.0006334	0.394537	256.88		16.7	0.25688	0.555462	0.394537	0.06334		16.7	2.5688	5.55462	0.06334
16.8	5.61698	0.000647193	0.396553	260.398		16.8	0.260398	0.561698	0.396553	0.0647193		16.8	2.60398	5.61698	0.0647193
16.9	5.67752	0.000661014	0.398302	263.812		16.9	0.263812	0.567752	0.398302	0.0661014		16.9	2.63812	5.67752	0.0661014
17	5.73628	0.000674859	0.399796	267.126		17	0.267126	0.573628	0.399796	0.0674859		17	2.67126	5.73628	0.0674859
17.1	5.79327	0.000688728	0.401046	270.341		17.1	0.270341	0.579327	0.401046	0.0688728		17.1	2.70341	5.79327	0.0688728
17.2	5.84855	0.000702618	0.402062	273.458		17.2	0.273458	0.584855	0.402062	0.0702618		17.2	2.73458	5.84855	0.0702618
17.3	5.90214	0.000716527	0.402855	276.481		17.3	0.276481	0.590214	0.402855	0.0716527		17.3	2.76481	5.90214	0.0716527
17.4	5.95408	0.000730455	0.403434	279.41		17.4	0.27941	0.595408	0.403434	0.0730455		17.4	2.7941	5.95408	0.0730455
17.5	6.0044	0.000744399	0.403809	282.248		17.5	0.282248	0.60044	0.403809	0.0744399		17.5	2.82248	6.0044	0.0744399
17.6	6.05313	0.000758358	0.403989	284.997		17.6	0.284997	0.605313	0.403989	0.0758358		17.6	2.84997	6.05313	0.0758358
17.7	6.10031	0.00077233	0.403984	287.658		17.7	0.287658	0.610031	0.403984	0.077233		17.7	2.87658	6.10031	0.077233
17.8	6.14597	0.000786313	0.403802	290.233		17.8	0.290233	0.614597	0.403802	0.0786313		17.8	2.90233	6.14597	0.0786313
17.9	6.19013	0.000800307	0.403451	292.723		17.9	0.292723	0.619013	0.403451	0.0800307		17.9	2.92723	6.19013	0.0800307
18	6.23283	0.000814309	0.402939	295.132		18	0.295132	0.623283	0.402939	0.0814309		18	2.95132	6.23283	0.0814309
18.1	6.27409	0.000828319	0.402273	297.459		18.1	0.297459	0.627409	0.402273	0.0828319		18.1	2.97459	6.27409	0.0828319
18.2	6.31395	0.000842334	0.401462	299.707		18.2	0.299707	0.631395	0.401462	0.0842334		18.2	2.99707	6.31395	0.0842334
18.3	6.35243	0.000856354	0.400513	301.877		18.3	0.301877	0.635243	0.400513	0.0856354		18.3	3.01877	6.35243	0.0856354
18.4	6.38957	0.000870377	0.399431	303.972		18.4	0.303972	0.638957	0.399431	0.0870377		18.4	3.03972	6.38957	0.0870377
18.5	6.42538	0.000884401	0.398225	305.991		18.5	0.305991	0.642538	0.398225	0.0884401		18.5	3.05991	6.42538	0.0884401
18.6	6.45989	0.000898426	0.396899	307.938		18.6	0.307938	0.645989	0.396899	0.0898426		18.6	3.07938	6.45989	0.0898426
18.7	6.49314	0.00091245	0.395461	309.813		18.7	0.309813	0.649314	0.395461	0.091245		18.7	3.09813	6.49314	0.091245
18.8	6.52515	0.000926473	0.393916	311.618		18.8	0.311618	0.652515	0.393916	0.0926473		18.8	3.11618	6.52515	0.0926473
18.9	6.55593	0.000940492	0.39227	313.355		18.9	0.313355	0.655593	0.39227	0.0940492		18.9	3.13355	6.55593	0.0940492
19	6.58553	0.000954507	0.390529	315.024		19	0.315024	0.658553	0.390529	0.0954507		19	3.15024	6.58553	0.0954507
19.1	6.61396	0.000968516	0.388697	316.627		19.1	0.316627	0.661396	0.388697	0.0968516		19.1	3.16627	6.61396	0.0968516
19.2	6.64124	0.000982518	0.386779	318.166		19.2	0.318166	0.664124	0.386779	0.0982518		19.2	3.18166	6.64124	0.0982518
19.3	6.6674	0.000996513	0.384782	319.642		19.3	0.319642	0.66674	0.384782	0.0996513		19.3	3.19642	6.6674	0.0996513
19.4	6.69247	0.0010105	0.382709	321.055		19.4	0.321055	0.669247	0.382709	0.10105		19.4	3.21055	6.69247	0.10105
19.5	6.71646	0.00102448	0.380564	322.408		19.5	0.322408	0.671646	0.380564	0.102448		19.5	3.22408	6.71646	0.102448
19.6	6.7394	0.00103844	0.378353	323.702		19.6	0.323702	0.67394	0.378353	0.103844		19.6	3.23702	6.7394	0.103844
19.7	6.76131	0.00105239	0.376079	324.938		19.7	0.324938	0.676131	0.376079	0.105239		19.7	3.24938	6.76131	0.105239
19.8	6.78221	0.00106633	0.373746	326.116		19.8	0.326116	0.678221	0.373746	0.106633		19.8	3.26116	6.78221	0.106633
19.9	6.80212	0.00108026	0.371359	327.239		19.9	0.327239	0.680212	0.371359	0.108026		19.9	3.27239	6.80212	0.108026
20	6.82106	0.00109417	0.36892	328.308		20	0.328308	0.682106	0.36892	0.109417		20	3.28308	6.82106	0.109417
20.1	6.83906	0.00110807	0.366434	329.323		20.1	0.329323	0.683906	0.366434	0.110807		20.1	3.29323	6.83906	0.110807
20.2	6.85612	0.00112195	0.363903	330.285		20.2	0.330285	0.685612	0.363903	0.112195		20.2	3.30285	6.85612	0.112195
20.3	6.87229	0.00113581	0.361332	331.197		20.3	0.331197	0.687229	0.361332	0.113581		20.3	3.31197	6.87229	0.113581
20.4	6.88756	0.00114966	0.358723	332.058		20.4	0.332058	0.688756	0.358723	0.114966		20.4	3.32058	6.88756	0.114966
20.5	6.90196	0.00116348	0.356079	332.871		20.5	0.332871	0.690196	0.356079	0.116348		20.5	3.32871	6.90196	0.116348
20.6	6.91552	0.00117729	0.353403	333.635		20.6	0.333635	0.691552	0.353403	0.117729		20.6	3.33635	6.91552	0.117729
20.7	6.92823	0.00119107	0.350698	334.352		20.7	0.334352	0.692823	0.350698	0.119107		20.7	3.34352	6.92823	0.119107
20.8	6.94014	0.00120484	0.347967	335.024		20.8	0.335024	0.694014	0.347967	0.120484		20.8	3.35024	6.94014	0.120484
20.9	6.95124	0.00121858	0.345211	335.65		20.9	0.33565	0.695124	0.345211	0.121858		20.9	3.3565	6.95124	0.121858
21	6.96157	0.0012323	0.342435	336.233		21	0.336233	0.696157	0.342435	0.12323		21	3.36233	6.96157	0.12323
21.1	6.97113	0.00124599	0.339639	336.772		21.1	0.336772	0.697113	0.339639	0.124599		21.1	3.36772	6.97113	0.124599
21.2	6.97995	0.00125967	0.336826	337.269		21.2	0.337269	0.697995	0.336826	0.125967		21.2	3.37269	6.97995	0.125967
21.3	6.98803	0.00127331	0.333998	337.725		21.3	0.337725	0.698803	0.333998	0.127331		21.3	3.37725	6.98803	0.127331
21.4	6.9954	0.00128693	0.331158	338.14		21.4	0.33814	0.69954	0.331158	0.128693		21.4	3.3814	6.9954	0.128693
21.5	7.00206	0.00130053	0.328307	338.516		21.5	0.338516	0.700206	0.328307	0.130053		21.5	3.38516	7.00206	0.130053
21.6	7.00805	0.0013141	0.325447	338.854		21.6	0.338854	0.700805	0.325447	0.13141		21.6	3.38854	7.00805	0.13141
21.7	7.01336	0.00132764	0.32258	339.154		21.7	0.339154	0.701336	0.32258	0.132764		21.7	3.39154	7.01336	0.132764
21.8	7.01802	0.00134115	0.319707	339.416		21.8	0.339416	0.701802	0.319707	0.134115		21.8	3.39416	7.01802	0.134115
21.9	7.02204	0.00135463	0.316831	339.643		21.9	0.339643	0.702204	0.316831	0.135463		21.9	3.39643	7.02204	0.135463
22	7.02543	0.00136809	0.313953	339.834		22	0.339834	0.702543	0.313953	0.136809		22	3.39834	7.02543	0.136809
22.1	7.02807	0.00138151	0.311051	339.983		22.1	0.339983	0.702807	0.311051	0.138151		22.1	3.39983	7.02807	0.138151
22.2	7.02981	0.00139487	0.308107	340.081		22.2	0.340081	0.702981	0.308107	0.139487		22.2	3.40081	7.02981	0.139487
22.3	7.03067	0.00140819	0.305123	340.13		22.3	0.34013	0.703067	0.305123	0.140819		22.3	3.4013	7.03067	0.140819
22.4	7.03069	0.00142146	0.302105	340.131		22.4	0.340131	0.703069	0.302105	0.142146		22.4	3.40131	7.03069	0.142146
22.5	7.02989	0.00143468	0.299056	340.086		22.5	0.340086	0.702989	0.299056	0.143468		22.5	3.40086	7.02989	0.143468
22.6	7.02828	0.00144785	0.295979	339.995		22.6	0.339995	0.702828	0.295979	0.144785		22.6	3.39995	7.02828	0.144785
22.7	7.0259	0.00146097	0.292878	339.861		22.7	0.339861	0.70259	0.292878	0.146097		22.7	3.39861	7.0259	0.146097
22.8	7.02277	0.00147404	0.289756	339.684		22.8	0.339684	0.702277	0.289756	0.147404		22.8	3.39684	7.02277	0.147404
22.9	7.0189	0.00148706	0.286616	339.466		22.9	0.339466	0.70189	0.286616	0.148706		22.9	3.39466	7.0189	0.148706
23	7.01432	0.00150003	0.283461	339.208		23	0.339208	0.701432	0.283461	0.150003		23	3.39208	7.01432	0.150003
23.1	7.00905	0.00151294	0.280295	338.91		23.1	0.33891	0.700905	0.280295	0.151294		23.1	3.3891	7.00905	0.151294
23.2	7.00311	0.0015258	0.277118	338.575		23.2	0.338575	0.700311	0.277118	0.15258		23.2	3.38575	7.00311	0.15258
23.3	6.99652	0.00153861	0.273935	338.204		23.3	0.338204	0.699652	0.273935	0.153861		23.3	3.38204	6.99652	0.153861
23.4	6.9893	0.00155137	0.270748	337.797		23.4	0.337797	0.69893	0.270748	0.155137		23.4	3.37797	6.9893	0.155137
23.5	6.98147	0.00156408	0.267558	337.355		23.5	0.337355	0.698147	0.267558	0.156408		23.5	3.37355	6.98147	0.156408
23.6	6.97304	0.00157673	0.264369	336.88		23.6	0.33688	0.697304	0.264369	0.157673		23.6	3.3688	6.97304	0.157673
23.7	6.96404	0.00158932	0.261181	336.372		23.7	0.336372	0.696404	0.261181	0.158932		23.7	3.36372	6.96404	0.158932
23.8	6.95448	0.00160187	0.257997	335.833		23.8	0.335833	0.695448	0.257997	0.160187		23.8	3.35833	6.95448	0.160187
23.9	6.94438	0.00161436	0.254819	335.263		23.9	0.335263	0.694438	0.254819	0.161436		23.9	3.35263	6.94438	0.161436
24	6.93376	0.0016268	0.251649	334.664		24	0.334664	0.693376	0.251649	0.16268		24	3.34664	6.93376	0.16268
24.1	6.92262	0.00163918	0.248487	334.036		24.1	0.334036	0.692262	0.248487	0.163918		24.1	3.34036	6.92262	0.163918
24.2	6.911	0.00165151	0.245337	333.38		24.2	0.33338	0.6911	0.245337	0.165151		24.2	3.3338	6.911	0.165151
24.3	6.8989	0.00166378	0.242199	332.698		24.3	0.332698	0.68989	0.242199	0.166378		24.3	3.32698	6.8989	0.166378
24.4	6.88633	0.001676	0.239074	331.989		24.4	0.331989	0.688633	0.239074	0.1676		24.4	3.31989	6.88633	0.1676
24.5	6.87332	0.00168816	0.235965	331.255		24.5	0.331255	0.687332	0.235965	0.168816		24.5	3.31255	6.87332	0.168816
24.6	6.85988	0.00170027	0.232871	330.497		24.6	0.330497	0.685988	0.232871	0.170027		24.6	3.30497	6.85988	0.170027
24.7	6.84602	0.00171233	0.229795	329.716		24.7	0.329716	0.684602	0.229795	0.171233		24.7	3.29716	6.84602	0.171233
24.8	6.83176	0.00172433	0.226737	328.911		24.8	0.328911	0.683176	0.226737	0.172433		24.8	3.28911	6.83176	0.172433
24.9	6.8171	0.00173627	0.223699	328.085		24.9	0.328085	0.68171	0.223699	0.173627		24.9	3.28085	6.8171	0.173627
25	6.80207	0.00174816	0.220681	327.237		25	0.327237	0.680207	0.220681	0.174816		25	3.27237	6.80207	0.174816
25.1	6.78668	0.00176	0.217685	326.368		25.1	0.326368	0.678668	0.217685	0.176		25.1	3.26368	6.78668	0.176
25.2	6.77093	0.00177178	0.21471	325.48		25.2	0.32548	0.677093	0.21471	0.177178		25.2	3.2548	6.77093	0.177178
25.3	6.75484	0.0017835	0.211758	324.573		25.3	0.324573	0.675484	0.211758	0.17835		25.3	3.24573	6.75484	0.17835
25.4	6.73842	0.00179517	0.20883	323.647		25.4	0.323647	0.673842	0.20883	0.179517		25.4	3.23647	6.73842	0.179517
25.5	6.72168	0.00180679	0.205927	322.703		25.5	0.322703	0.672168	0.205927	0.180679		25.5	3.22703	6.72168	0.180679
25.6	6.70464	0.00181834	0.203048	321.742		25.6	0.321742	0.670464	0.203048	0.181834		25.6	3.21742	6.70464	0.181834
25.7	6.6873	0.00182985	0.200195	320.764		25.7	0.320764	0.66873	0.200195	0.182985		25.7	3.20764	6.6873	0.182985
25.8	6.66968	0.0018413	0.197367	319.77		25.8	0.31977	0.666968	0.197367	0.18413		25.8	3.1977	6.66968	0.18413
25.9	6.65179	0.00185269	0.194566	318.761		25.9	0.318761	0.665179	0.194566	0.185269		25.9	3.18761	6.65179	0.185269
26	6.63363	0.00186403	0.191792	317.737		26	0.317737	0.663363	0.191792	0.186403		26	3.17737	6.63363	0.186403
26.1	6.61522	0.00187531	0.189045	316.699		26.1	0.316699	0.661522	0.189045	0.187531		26.1	3.16699	6.61522	0.187531
26.2	6.59657	0.00188653	0.186326	315.647		26.2	0.315647	0.659657	0.186326	0.188653		26.2	3.15647	6.59657	0.188653
26.3	6.57768	0.00189771	0.183635	314.581		26.3	0.314581	0.657768	0.183635	0.189771		26.3	3.14581	6.57768	0.189771
26.4	6.55857	0.00190882	0.180972	313.503		26.4	0.313503	0.655857	0.180972	0.190882		26.4	3.13503	6.55857	0.190882
26.5	6.53924	0.00191988	0.178338	312.413		26.5	0.312413	0.653924	0.178338	0.191988		26.5	3.12413	6.53924	0.191988
26.6	6.5197	0.00193089	0.175732	311.311		26.6	0.311311	0.65197	0.175732	0.193089		26.6	3.11311	6.5197	0.193089
26.7	6.49997	0.00194184	0.173155	310.198		26.7	0.310198	0.649997	0.173155	0.194184		26.7	3.10198	6.49997	0.194184
26.8	6.48004	0.00195274	0.170608	309.074		26.8	0.309074	0.648004	0.170608	0.195274		26.8	3.09074	6.48004	0.195274
26.9	6.45994	0.00196358	0.168089	307.94		26.9	0.30794	0.645994	0.168089	0.196358		26.9	3.0794	6.45994	0.196358
27	6.43965	0.00197437	0.1656	306.796		27	0.306796	0.643965	0.1656	0.197437		27	3.06796	6.43965	0.197437
27.1	6.4192	0.0019851	0.16314	305.643		27.1	0.305643	0.64192	0.16314	0.19851		27.1	3.05643	6.4192	0.19851
27.2	6.3986	0.00199577	0.16071	304.481		27.2	0.304481	0.63986	0.16071	0.199577		27.2	3.04481	6.3986	0.199577
27.3	6.37784	0.0020064	0.158309	303.31		27.3	0.30331	0.637784	0.158309	0.20064		27.3	3.0331	6.37784	0.20064
27.4	6.35693	0.00201697	0.155938	302.131		27.4	0.302131	0.635693	0.155938	0.201697		27.4	3.02131	6.35693	0.201697
27.5	6.33589	0.00202748	0.153596	300.944		27.5	0.300944	0.633589	0.153596	0.202748		27.5	3.00944	6.33589	0.202748
27.6	6.31472	0.00203794	0.151284	299.75		27.6	0.29975	0.631472	0.151284	0.203794		27.6	2.9975	6.31472	0.203794
27.7	6.29342	0.00204835	0.149001	298.549		27.7	0.298549	0.629342	0.149001	0.204835		27.7	2.98549	6.29342	0.204835
27.8	6.27201	0.0020587	0.146748	297.341		27.8	0.297341	0.627201	0.146748	0.20587		27.8	2.97341	6.27201	0.20587
27.9	6.25048	0.002069	0.144524	296.127		27.9	0.296127	0.625048	0.144524	0.2069		27.9	2.96127	6.25048	0.2069
28	6.22885	0.00207924	0.142329	294.907		28	0.294907	0.622885	0.142329	0.207924		28	2.94907	6.22885	0.207924
28.1	6.20712	0.00208943	0.140163	293.682		28.1	0.293682	0.620712	0.140163	0.208943		28.1	2.93682	6.20712	0.208943
28.2	6.18529	0.00209957	0.138027	292.451		28.2	0.292451	0.618529	0.138027	0.209957		28.2	2.92451	6.18529	0.209957
28.3	6.16338	0.00210965	0.135919	291.215		28.3	0.291215	0.616338	0.135919	0.210965		28.3	2.91215	6.16338	0.210965
28.4	6.14138	0.00211968	0.13384	289.974		28.4	0.289974	0.614138	0.13384	0.211968		28.4	2.89974	6.14138	0.211968
28.5	6.11931	0.00212966	0.131789	288.729		28.5	0.288729	0.611931	0.131789	0.212966		28.5	2.88729	6.11931	0.212966
28.6	6.09717	0.00213958	0.129767	287.48		28.6	0.28748	0.609717	0.129767	0.213958		28.6	2.8748	6.09717	0.213958
28.7	6.07495	0.00214946	0.127773	286.227		28.7	0.286227	0.607495	0.127773	0.214946		28.7	2.86227	6.07495	0.214946
28.8	6.05268	0.00215927	0.125807	284.971		28.8	0.284971	0.605268	0.125807	0.215927		28.8	2.84971	6.05268	0.215927
28.9	6.03035	0.00216904	0.123869	283.712		28.9	0.283712	0.603035	0.123869	0.216904		28.9	2.83712	6.03035	0.216904
29	6.00796	0.00217876	0.121959	282.449		29	0.282449	0.600796	0.121959	0.217876		29	2.82449	6.00796	0.217876
29.1	5.98555	0.00218842	0.120078	281.185		29.1	0.281185	0.598555	0.120078	0.218842		29.1	2.81185	5.98555	0.218842
29.2	5.96311	0.00219803	0.118228	279.919		29.2	0.279919	0.596311	0.118228	0.219803		29.2	2.79919	5.96311	0.219803
29.3	5.94066	0.00220759	0.116409	278.653		29.3	0.278653	0.594066	0.116409	0.220759		29.3	2.78653	5.94066	0.220759
29.4	5.9182	0.00221711	0.11462	277.387		29.4	0.277387	0.59182	0.11462	0.221711		29.4	2.77387	5.9182	0.221711
29.5	5.89574	0.00222657	0.112861	276.12		29.5	0.27612	0.589574	0.112861	0.222657		29.5	2.7612	5.89574	0.222657
29.6	5.87327	0.00223598	0.111132	274.852		29.6	0.274852	0.587327	0.111132	0.223598		29.6	2.74852	5.87327	0.223598
29.7	5.8508	0.00224535	0.109431	273.585		29.7	0.273585	0.58508	0.109431	0.224535		29.7	2.73585	5.8508	0.224535
29.8	5.82833	0.00225466	0.107758	272.318		29.8	0.272318	0.582833	0.107758	0.225466		29.8	2.72318	5.82833	0.225466
29.9	5.80586	0.00226392	0.106114	271.051		29.9	0.271051	0.580586	0.106114	0.226392		29.9	2.71051	5.80586	0.226392
30	5.7834	0.00227314	0.104497	269.784		30	0.269784	0.57834	0.104497	0.227314		30	2.69784	5.7834	0.227314
30.1	5.76095	0.00228231	0.102907	268.518		30.1	0.268518	0.576095	0.102907	0.228231		30.1	2.68518	5.76095	0.228231
30.2	5.73852	0.00229143	0.101344	267.252		30.2	0.267252	0.573852	0.101344	0.229143		30.2	2.67252	5.73852	0.229143
30.3	5.7161	0.0023005	0.0998071	265.988		30.3	0.265988	0.57161	0.0998071	0.23005		30.3	2.65988	5.7161	0.23005
30.4	5.69369	0.00230952	0.098296	264.724		30.4	0.264724	0.569369	0.098296	0.230952		30.4	2.64724	5.69369	0.230952
30.5	5.67131	0.00231849	0.0968103	263.462		30.5	0.263462	0.567131	0.0968103	0.231849		30.5	2.63462	5.67131	0.231849
30.6	5.64894	0.00232742	0.0953497	262.2		30.6	0.2622	0.564894	0.0953497	0.232742		30.6	2.622	5.64894	0.232742
30.7	5.6266	0.00233629	0.0939136	260.94		30.7	0.26094	0.56266	0.0939136	0.233629		30.7	2.6094	5.6266	0.233629
30.8	5.60429	0.00234513	0.0925018	259.682		30.8	0.259682	0.560429	0.0925018	0.234513		30.8	2.59682	5.60429	0.234513
30.9	5.58201	0.00235391	0.0911137	258.425		30.9	0.258425	0.558201	0.0911137	0.235391		30.9	2.58425	5.58201	0.235391
31	5.55975	0.00236264	0.0897491	257.17		31	0.25717	0.555975	0.0897491	0.236264		31	2.5717	5.55975	0.236264
31.1	5.53753	0.00237133	0.0884075	255.917		31.1	0.255917	0.553753	0.0884075	0.237133		31.1	2.55917	5.53753	0.237133
31.2	5.51534	0.00237997	0.0870887	254.665		31.2	0.254665	0.551534	0.0870887	0.237997		31.2	2.54665	5.51534	0.237997
31.3	5.49319	0.00238857	0.0857921	253.416		31.3	0.253416	0.549319	0.0857921	0.238857		31.3	2.53416	5.49319	0.238857
31.4	5.47107	0.00239712	0.0845174	252.168		31.4	0.252168	0.547107	0.0845174	0.239712		31.4	2.52168	5.47107	0.239712
31.5	5.449	0.00240562	0.0832643	250.923		31.5	0.250923	0.5449	0.0832643	0.240562		31.5	2.50923	5.449	0.240562
31.6	5.42696	0.00241408	0.0820324	249.681		31.6	0.249681	0.542696	0.0820324	0.241408		31.6	2.49681	5.42696	0.241408
31.7	5.40497	0.00242249	0.0808214	248.44		31.7	0.24844	0.540497	0.0808214	0.242249		31.7	2.4844	5.40497	0.242249
31.8	5.38302	0.00243085	0.0796309	247.202		31.8	0.247202	0.538302	0.0796309	0.243085		31.8	2.47202	5.38302	0.243085
31.9	5.36112	0.00243917	0.0784606	245.967		31.9	0.245967	0.536112	0.0784606	0.243917		31.9	2.45967	5.36112	0.243917
32	5.33927	0.00244745	0.0773101	244.735		32	0.244735	0.533927	0.0773101	0.244745		32	2.44735	5.33927	0.244745
32.1	5.31746	0.00245567	0.0761791	243.505		32.1	0.243505	0.531746	0.0761791	0.245567		32.1	2.43505	5.31746	0.245567
32.2	5.2957	0.00246386	0.0750673	242.278		32.2	0.242278	0.52957	0.0750673	0.246386		32.2	2.42278	5.2957	0.246386
32.3	5.274	0.002472	0.0739744	241.054		32.3	0.241054	0.5274	0.0739744	0.2472		32.3	2.41054	5.274	0.2472
32.4	5.25235	0.00248009	0.0728999	239.833		32.4	0.239833	0.525235	0.0728999	0.248009		32.4	2.39833	5.25235	0.248009
32.5	5.23075	0.00248814	0.0718437	238.614		32.5	0.238614	0.523075	0.0718437	0.248814		32.5	2.38614	5.23075	0.248814
32.6	5.20921	0.00249615	0.0708054	237.4		32.6	0.2374	0.520921	0.0708054	0.249615		32.6	2.374	5.20921	0.249615
32.7	5.18773	0.00250411	0.0697847	236.188		32.7	0.236188	0.518773	0.0697847	0.250411		32.7	2.36188	5.18773	0.250411
32.8	5.1663	0.00251203	0.0687813	234.979		32.8	0.234979	0.51663	0.0687813	0.251203		32.8	2.34979	5.1663	0.251203
32.9	5.14493	0.0025199	0.0677949	233.774		32.9	0.233774	0.514493	0.0677949	0.25199		32.9	2.33774	5.14493	0.25199
33	5.12362	0.00252774	0.0668252	232.572		33	0.232572	0.512362	0.0668252	0.252774		33	2.32572	5.12362	0.252774
33.1	5.10237	0.00253552	0.065872	231.374		33.1	0.231374	0.510237	0.065872	0.253552		33.1	2.31374	5.10237	0.253552
33.2	5.08119	0.00254327	0.0649349	230.179		33.2	0.230179	0.508119	0.0649349	0.254327		33.2	2.30179	5.08119	0.254327
33.3	5.06007	0.00255097	0.0640137	228.988		33.3	0.228988	0.506007	0.0640137	0.255097		33.3	2.28988	5.06007	0.255097
33.4	5.03901	0.00255863	0.0631081	227.8		33.4	0.2278	0.503901	0.0631081	0.255863		33.4	2.278	5.03901	0.255863
33.5	5.01801	0.00256625	0.0622178	226.616		33.5	0.226616	0.501801	0.0622178	0.256625		33.5	2.26616	5.01801	0.256625
33.6	4.99709	0.00257382	0.0613425	225.436		33.6	0.225436	0.499709	0.0613425	0.257382		33.6	2.25436	4.99709	0.257382
33.7	4.97622	0.00258136	0.0604821	224.259		33.7	0.224259	0.497622	0.0604821	0.258136		33.7	2.24259	4.97622	0.258136
33.8	4.95543	0.00258885	0.0596362	223.086		33.8	0.223086	0.495543	0.0596362	0.258885		33.8	2.23086	4.95543	0.258885
33.9	4.9347	0.0025963	0.0588046	221.917		33.9	0.221917	0.49347	0.0588046	0.25963		33.9	2.21917	4.9347	0.25963
34	4.91405	0.0026037	0.0579871	220.752		34	0.220752	0.491405	0.0579871	0.26037		34	2.20752	4.91405	0.26037
34.1	4.89346	0.00261107	0.0571833	219.591		34.1	0.219591	0.489346	0.0571833	0.261107		34.1	2.19591	4.89346	0.261107
34.2	4.87294	0.0026184	0.0563931	218.434		34.2	0.218434	0.487294	0.0563931	0.26184		34.2	2.18434	4.87294	0.26184
34.3	4.85249	0.00262568	0.0556162	217.281		34.3	0.217281	0.485249	0.0556162	0.262568		34.3	2.17281	4.85249	0.262568
34.4	4.83212	0.00263293	0.0548524	216.131		34.4	0.216131	0.483212	0.0548524	0.263293		34.4	2.16131	4.83212	0.263293
34.5	4.81181	0.00264013	0.0541015	214.986		34.5	0.214986	0.481181	0.0541015	0.264013		34.5	2.14986	4.81181	0.264013
34.6	4.79158	0.00264729	0.0533632	213.845		34.6	0.213845	0.479158	0.0533632	0.264729		34.6	2.13845	4.79158	0.264729
34.7	4.77143	0.00265442	0.0526373	212.708		34.7	0.212708	0.477143	0.0526373	0.265442		34.7	2.12708	4.77143	0.265442
34.8	4.75134	0.0026615	0.0519236	211.576		34.8	0.211576	0.475134	0.0519236	0.26615		34.8	2.11576	4.75134	0.26615
34.9	4.73133	0.00266854	0.0512218	210.447		34.9	0.210447	0.473133	0.0512218	0.266854		34.9	2.10447	4.73133	0.266854
35	4.7114	0.00267555	0.0505319	209.323		35	0.209323	0.47114	0.0505319	0.267555		35	2.09323	4.7114	0.267555
35.1	4.69154	0.00268251	0.0498535	208.203		35.1	0.208203	0.469154	0.0498535	0.268251		35.1	2.08203	4.69154	0.268251
35.2	4.67176	0.00268944	0.0491864	207.087		35.2	0.207087	0.467176	0.0491864	0.268944		35.2	2.07087	4.67176	0.268944
35.3	4.65205	0.00269633	0.0485305	205.976		35.3	0.205976	0.465205	0.0485305	0.269633		35.3	2.05976	4.65205	0.269633
35.4	4.63242	0.00270318	0.0478856	204.868		35.4	0.204868	0.463242	0.0478856	0.270318		35.4	2.04868	4.63242	0.270318
35.5	4.61286	0.00270999	0.0472514	203.766		35.5	0.203766	0.461286	0.0472514	0.270999		35.5	2.03766	4.61286	0.270999
35.6	4.59339	0.00271676	0.0466277	202.667		35.6	0.202667	0.459339	0.0466277	0.271676		35.6	2.02667	4.59339	0.271676
35.7	4.57399	0.00272349	0.0460145	201.573		35.7	0.201573	0.457399	0.0460145	0.272349		35.7	2.01573	4.57399	0.272349
35.8	4.55467	0.00273019	0.0454114	200.483		35.8	0.200483	0.455467	0.0454114	0.273019		35.8	2.00483	4.55467	0.273019
35.9	4.53543	0.00273684	0.0448184	199.398		35.9	0.199398	0.453543	0.0448184	0.273684		35.9	1.99398	4.53543	0.273684
36	4.51626	0.00274346	0.0442352	198.317		36	0.198317	0.451626	0.0442352	0.274346		36	1.98317	4.51626	0.274346
36.1	4.49719	0.00275005	0.0436642	197.242		36.1	0.197242	0.449719	0.0436642	0.275005		36.1	1.97242	4.49719	0.275005
36.2	4.47823	0.00275659	0.0431074	196.172		36.2	0.196172	0.447823	0.0431074	0.275659		36.2	1.96172	4.47823	0.275659
36.3	4.45939	0.00276311	0.0425645	195.11		36.3	0.19511	0.445939	0.0425645	0.276311		36.3	1.9511	4.45939	0.276311
36.4	4.44065	0.00276959	0.0420351	194.053		36.4	0.194053	0.444065	0.0420351	0.276959		36.4	1.94053	4.44065	0.276959
36.5	4.42203	0.00277603	0.0415187	193.002		36.5	0.193002	0.442203	0.0415187	0.277603		36.5	1.93002	4.42203	0.277603
36.6	4.40351	0.00278244	0.0410149	191.958		36.6	0.191958	0.440351	0.0410149	0.278244		36.6	1.91958	4.40351	0.278244
36.7	4.3851	0.00278882	0.0405234	190.92		36.7	0.19092	0.43851	0.0405234	0.278882		36.7	1.9092	4.3851	0.278882
36.8	4.3668	0.00279516	0.0400438	189.888		36.8	0.189888	0.43668	0.0400438	0.279516		36.8	1.89888	4.3668	0.279516
36.9	4.3486	0.00280146	0.0395757	188.861		36.9	0.188861	0.43486	0.0395757	0.280146		36.9	1.88861	4.3486	0.280146
37	4.33051	0.00280774	0.0391187	187.841		37	0.187841	0.433051	0.0391187	0.280774		37	1.87841	4.33051	0.280774
37.1	4.31253	0.00281398	0.0386726	186.827		37.1	0.186827	0.431253	0.0386726	0.281398		37.1	1.86827	4.31253	0.281398
37.2	4.29465	0.00282019	0.0382371	185.818		37.2	0.185818	0.429465	0.0382371	0.282019		37.2	1.85818	4.29465	0.282019
37.3	4.27687	0.00282636	0.0378116	184.816		37.3	0.184816	0.427687	0.0378116	0.282636		37.3	1.84816	4.27687	0.282636
37.4	4.2592	0.0028325	0.0373961	183.819		37.4	0.183819	0.42592	0.0373961	0.28325		37.4	1.83819	4.2592	0.28325
37.5	4.24163	0.00283861	0.0369902	182.828		37.5	0.182828	0.424163	0.0369902	0.283861		37.5	1.82828	4.24163	0.283861
37.6	4.22416	0.00284469	0.0365935	181.842		37.6	0.181842	0.422416	0.0365935	0.284469		37.6	1.81842	4.22416	0.284469
37.7	4.20679	0.00285073	0.0362059	180.863		37.7	0.180863	0.420679	0.0362059	0.285073		37.7	1.80863	4.20679	0.285073
37.8	4.18952	0.00285674	0.035827	179.889		37.8	0.179889	0.418952	0.035827	0.285674		37.8	1.79889	4.18952	0.285674
37.9	4.17235	0.00286272	0.0354566	178.92		37.9	0.17892	0.417235	0.0354566	0.286272		37.9	1.7892	4.17235	0.286272
38	4.15528	0.00286867	0.0350944	177.958		38	0.177958	0.415528	0.0350944	0.286867		38	1.77958	4.15528	0.286867
38.1	4.1383	0.00287458	0.0347402	177		38.1	0.177	0.41383	0.0347402	0.287458		38.1	1.77	4.1383	0.287458
38.2	4.12142	0.00288047	0.0343938	176.048		38.2	0.176048	0.412142	0.0343938	0.288047		38.2	1.76048	4.12142	0.288047
38.3	4.10464	0.00288632	0.0340549	175.102		38.3	0.175102	0.410464	0.0340549	0.288632		38.3	1.75102	4.10464	0.288632
38.4	4.08796	0.00289214	0.0337232	174.161		38.4	0.174161	0.408796	0.0337232	0.289214		38.4	1.74161	4.08796	0.289214
38.5	4.07137	0.00289794	0.0333986	173.225		38.5	0.173225	0.407137	0.0333986	0.289794		38.5	1.73225	4.07137	0.289794
38.6	4.05488	0.0029037	0.0330809	172.295		38.6	0.172295	0.405488	0.0330809	0.29037		38.6	1.72295	4.05488	0.29037
38.7	4.03848	0.00290943	0.0327699	171.37		38.7	0.17137	0.403848	0.0327699	0.290943		38.7	1.7137	4.03848	0.290943
38.8	4.02217	0.00291512	0.0324653	170.45		38.8	0.17045	0.402217	0.0324653	0.291512		38.8	1.7045	4.02217	0.291512
38.9	4.00596	0.00292079	0.0321669	169.536		38.9	0.169536	0.400596	0.0321669	0.292079		38.9	1.69536	4.00596	0.292079
39	3.98983	0.00292643	0.0318747	168.627		39	0.168627	0.398983	0.0318747	0.292643		39	1.68627	3.98983	0.292643
39.1	3.9738	0.00293204	0.0315883	167.722		39.1	0.167722	0.39738	0.0315883	0.293204		39.1	1.67722	3.9738	0.293204
39.2	3.95786	0.00293762	0.0313077	166.823		39.2	0.166823	0.395786	0.0313077	0.293762		39.2	1.66823	3.95786	0.293762
39.3	3.94201	0.00294317	0.0310327	165.93		39.3	0.16593	0.394201	0.0310327	0.294317		39.3	1.6593	3.94201	0.294317
39.4	3.92625	0.00294869	0.030763	165.041		39.4	0.165041	0.392625	0.030763	0.294869		39.4	1.65041	3.92625	0.294869
39.5	3.91058	0.00295418	0.0304986	164.157		39.5	0.164157	0.391058	0.0304986	0.295418		39.5	1.64157	3.91058	0.295418
39.6	3.895	0.00295964	0.0302392	163.278		39.6	0.163278	0.3895	0.0302392	0.295964		39.6	1.63278	3.895	0.295964
39.7	3.87951	0.00296508	0.0299848	162.404		39.7	0.162404	0.387951	0.0299848	0.296508		39.7	1.62404	3.87951	0.296508
39.8	3.8641	0.00297048	0.0297352	161.535		39.8	0.161535	0.38641	0.0297352	0.297048		39.8	1.61535	3.8641	0.297048
39.9	3.84878	0.00297586	0.0294902	160.671		39.9	0.160671	0.384878	0.0294902	0.297586		39.9	1.60671	3.84878	0.297586
40	3.83355	0.0029812	0.0292498	159.812		40	0.159812	0.383355	0.0292498	0.29812		40	1.59812	3.83355	0.29812
40.1	3.8184	0.00298652	0.0290137	158.958		40.1	0.158958	0.38184	0.0290137	0.298652		40.1	1.58958	3.8184	0.298652
40.2	3.80334	0.00299181	0.0287819	158.108		40.2	0.158108	0.380334	0.0287819	0.299181		40.2	1.58108	3.80334	0.299181
40.3	3.78836	0.00299707	0.0285542	157.263		40.3	0.157263	0.378836	0.0285542	0.299707		40.3	1.57263	3.78836	0.299707
40.4	3.77346	0.00300231	0.0283306	156.423		40.4	0.156423	0.377346	0.0283306	0.300231		40.4	1.56423	3.77346	0.300231
40.5	3.75865	0.00300752	0.0281108	155.588		40.5	0.155588	0.375865	0.0281108	0.300752		40.5	1.55588	3.75865	0.300752
40.6	3.74392	0.00301269	0.0278948	154.757		40.6	0.154757	0.374392	0.0278948	0.301269		40.6	1.54757	3.74392	0.301269
40.7	3.72928	0.00301785	0.0276826	153.931		40.7	0.153931	0.372928	0.0276826	0.301785		40.7	1.53931	3.72928	0.301785
40.8	3.71471	0.00302297	0.0274738	153.11		40.8	0.15311	0.371471	0.0274738	0.302297		40.8	1.5311	3.71471	0.302297
40.9	3.70023	0.00302807	0.0272686	152.293		40.9	0.152293	0.370023	0.0272686	0.302807		40.9	1.52293	3.70023	0.302807
41	3.68583	0.00303314	0.0270668	151.481		41	0.151481	0.368583	0.0270668	0.303314		41	1.51481	3.68583	0.303314
41.1	3.67151	0.00303818	0.0268682	150.673		41.1	0.150673	0.367151	0.0268682	0.303818		41.1	1.50673	3.67151	0.303818
41.2	3.65726	0.0030432	0.0266728	149.87		41.2	0.14987	0.365726	0.0266728	0.30432		41.2	1.4987	3.65726	0.30432
41.3	3.6431	0.00304819	0.0264805	149.071		41.3	0.149071	0.36431	0.0264805	0.304819		41.3	1.49071	3.6431	0.304819
41.4	3.62902	0.00305315	0.0262913	148.277		41.4	0.148277	0.362902	0.0262913	0.305315		41.4	1.48277	3.62902	0.305315
41.5	3.61501	0.00305809	0.0261049	147.487		41.5	0.147487	0.361501	0.0261049	0.305809		41.5	1.47487	3.61501	0.305809
41.6	3.60109	0.003063	0.0259215	146.701		41.6	0.146701	0.360109	0.0259215	0.3063		41.6	1.46701	3.60109	0.3063
41.7	3.58723	0.00306789	0.0257407	145.92		41.7	0.14592	0.358723	0.0257407	0.306789		41.7	1.4592	3.58723	0.306789
41.8	3.57346	0.00307275	0.0255627	145.143		41.8	0.145143	0.357346	0.0255627	0.307275		41.8	1.45143	3.57346	0.307275
41.9	3.55976	0.00307758	0.0253873	144.371		41.9	0.144371	0.355976	0.0253873	0.307758		41.9	1.44371	3.55976	0.307758
42	3.54614	0.00308239	0.0252145	143.602		42	0.143602	0.354614	0.0252145	0.308239		42	1.43602	3.54614	0.308239
42.1	3.5326	0.00308717	0.0250441	142.838		42.1	0.142838	0.35326	0.0250441	0.308717		42.1	1.42838	3.5326	0.308717
42.2	3.51913	0.00309193	0.0248761	142.079		42.2	0.142079	0.351913	0.0248761	0.309193		42.2	1.42079	3.51913	0.309193
42.3	3.50573	0.00309666	0.0247105	141.323		42.3	0.141323	0.350573	0.0247105	0.309666		42.3	1.41323	3.50573	0.309666
42.4	3.49241	0.00310137	0.0245471	140.572		42.4	0.140572	0.349241	0.0245471	0.310137		42.4	1.40572	3.49241	0.310137
42.5	3.47916	0.00310605	0.024386	139.824		42.5	0.139824	0.347916	0.024386	0.310605		42.5	1.39824	3.47916	0.310605
42.6	3.46598	0.00311071	0.0242271	139.081		42.6	0.139081	0.346598	0.0242271	0.311071		42.6	1.39081	3.46598	0.311071
42.7	3.45288	0.00311535	0.0240702	138.342		42.7	0.138342	0.345288	0.0240702	0.311535		42.7	1.38342	3.45288	0.311535
42.8	3.43985	0.00311995	0.0239154	137.607		42.8	0.137607	0.343985	0.0239154	0.311995		42.8	1.37607	3.43985	0.311995
42.9	3.42689	0.00312454	0.0237626	136.876		42.9	0.136876	0.342689	0.0237626	0.312454		42.9	1.36876	3.42689	0.312454
43	3.414	0.0031291	0.0236118	136.149		43	0.136149	0.3414	0.0236118	0.31291		43	1.36149	3.414	0.31291
43.1	3.40119	0.00313364	0.0234651	135.427		43.1	0.135427	0.340119	0.0234651	0.313364		43.1	1.35427	3.40119	0.313364
43.2	3.38849	0.00313815	0.0233248	134.711		43.2	0.134711	0.338849	0.0233248	0.313815		43.2	1.34711	3.38849	0.313815
43.3	3.37589	0.00314265	0.0231906	134		43.3	0.134	0.337589	0.0231906	0.314265		43.3	1.34	3.37589	0.314265
43.4	3.36339	0.00314712	0.0230622	133.295		43.4	0.133295	0.336339	0.0230622	0.314712		43.4	1.33295	3.36339	0.314712
43.5	3.35098	0.00315157	0.0229394	132.596		43.5	0.132596	0.335098	0.0229394	0.315157		43.5	1.32596	3.35098	0.315157
43.6	3.33868	0.003156	0.0228219	131.901		43.6	0.131901	0.333868	0.0228219	0.3156		43.6	1.31901	3.33868	0.3156
43.7	3.32646	0.0031604	0.0227095	131.212		43.7	0.131212	0.332646	0.0227095	0.31604		43.7	1.31212	3.32646	0.31604
43.8	3.31434	0.00316479	0.0226021	130.529		43.8	0.130529	0.331434	0.0226021	0.316479		43.8	1.30529	3.31434	0.316479
43.9	3.30232	0.00316915	0.0224993	129.851		43.9	0.129851	0.330232	0.0224993	0.316915		43.9	1.29851	3.30232	0.316915
44	3.29038	0.0031735	0.0224009	129.178		44	0.129178	0.329038	0.0224009	0.31735		44	1.29178	3.29038	0.31735
44.1	3.27854	0.00317782	0.0223069	128.51		44.1	0.12851	0.327854	0.0223069	0.317782		44.1	1.2851	3.27854	0.317782
44.2	3.26679	0.00318212	0.022217	127.847		44.2	0.127847	0.326679	0.022217	0.318212		44.2	1.27847	3.26679	0.318212
44.3	3.25513	0.00318641	0.0221309	127.189		44.3	0.127189	0.325513	0.0221309	0.318641		44.3	1.27189	3.25513	0.318641
44.4	3.24355	0.00319067	0.0220486	126.536		44.4	0.126536	0.324355	0.0220486	0.319067		44.4	1.26536	3.24355	0.319067
44.5	3.23206	0.00319491	0.0219698	125.888		44.5	0.125888	0.323206	0.0219698	0.319491		44.5	1.25888	3.23206	0.319491
44.6	3.22066	0.00319913	0.0218944	125.245		44.6	0.125245	0.322066	0.0218944	0.319913		44.6	1.25245	3.22066	0.319913
44.7	3.20934	0.00320333	0.0218223	124.607		44.7	0.124607	0.320934	0.0218223	0.320333		44.7	1.24607	3.20934	0.320333
44.8	3.19811	0.00320752	0.0217532	123.973		44.8	0.123973	0.319811	0.0217532	0.320752		44.8	1.23973	3.19811	0.320752
44.9	3.18696	0.00321168	0.0216871	123.345		44.9	0.123345	0.318696	0.0216871	0.321168		44.9	1.23345	3.18696	0.321168
45	3.17589	0.00321582	0.0216238	122.72		45	0.12272	0.317589	0.0216238	0.321582		45	1.2272	3.17589	0.321582
45.1	3.1649	0.00321994	0.0215631	122.101		45.1	0.122101	0.31649	0.0215631	0.321994		45.1	1.22101	3.1649	0.321994
45.2	3.154	0.00322405	0.021505	121.486		45.2	0.121486	0.3154	0.021505	0.322405		45.2	1.21486	3.154	0.322405
45.3	3.14317	0.00322813	0.0214492	120.875		45.3	0.120875	0.314317	0.0214492	0.322813		45.3	1.20875	3.14317	0.322813
45.4	3.13242	0.0032322	0.0213958	120.269		45.4	0.120269	0.313242	0.0213958	0.32322		45.4	1.20269	3.13242	0.32322
45.5	3.12175	0.00323624	0.0213445	119.667		45.5	0.119667	0.312175	0.0213445	0.323624		45.5	1.19667	3.12175	0.323624
45.6	3.11116	0.00324027	0.0212952	119.069		45.6	0.119069	0.311116	0.0212952	0.324027		45.6	1.19069	3.11116	0.324027
45.7	3.10064	0.00324428	0.0212479	118.476		45.7	0.118476	0.310064	0.0212479	0.324428		45.7	1.18476	3.10064	0.324428
45.8	3.0902	0.00324827	0.0212025	117.887		45.8	0.117887	0.30902	0.0212025	0.324827		45.8	1.17887	3.0902	0.324827
45.9	3.07983	0.00325224	0.0211588	117.302		45.9	0.117302	0.307983	0.0211588	0.325224		45.9	1.17302	3.07983	0.325224
46	3.06953	0.0032562	0.0211167	116.722		46	0.116722	0.306953	0.0211167	0.32562		46	1.16722	3.06953	0.32562
46.1	3.05931	0.00326013	0.0210761	116.145		46.1	0.116145	0.305931	0.0210761	0.326013		46.1	1.16145	3.05931	0.326013
46.2	3.04916	0.00326405	0.0210371	115.573		46.2	0.115573	0.304916	0.0210371	0.326405		46.2	1.15573	3.04916	0.326405
46.3	3.03908	0.00326795	0.0209994	115.004		46.3	0.115004	0.303908	0.0209994	0.326795		46.3	1.15004	3.03908	0.326795
46.4	3.02907	0.00327183	0.0209629	114.44		46.4	0.11444	0.302907	0.0209629	0.327183		46.4	1.1444	3.02907	0.327183
46.5	3.01914	0.00327569	0.0209277	113.879		46.5	0.113879	0.301914	0.0209277	0.327569		46.5	1.13879	3.01914	0.327569
46.6	3.00927	0.00327954	0.0208937	113.323		46.6	0.113323	0.300927	0.0208937	0.327954		46.6	1.13323	3.00927	0.327954
46.7	2.99946	0.00328337	0.0208607	112.77		46.7	0.11277	0.299946	0.0208607	0.328337		46.7	1.1277	2.99946	0.328337
46.8	2.98973	0.00328718	0.0208287	112.221		46.8	0.112221	0.298973	0.0208287	0.328718		46.8	1.12221	2.98973	0.328718
46.9	2.98006	0.00329097	0.0207976	111.675		46.9	0.111675	0.298006	0.0207976	0.329097		46.9	1.11675	2.98006	0.329097
47	2.97046	0.00329475	0.0207674	111.134		47	0.111134	0.297046	0.0207674	0.329475		47	1.11134	2.97046	0.329475
47.1	2.96092	0.00329851	0.020738	110.596		47.1	0.110596	0.296092	0.020738	0.329851		47.1	1.10596	2.96092	0.329851
47.2	2.95145	0.00330225	0.0207093	110.062		47.2	0.110062	0.295145	0.0207093	0.330225		47.2	1.10062	2.95145	0.330225
47.3	2.94204	0.00330597	0.0206814	109.531		47.3	0.109531	0.294204	0.0206814	0.330597		47.3	1.09531	2.94204	0.330597
47.4	2.9327	0.00330968	0.020654	109.004		47.4	0.109004	0.29327	0.020654	0.330968		47.4	1.09004	2.9327	0.330968
47.5	2.92342	0.00331337	0.0206273	108.481		47.5	0.108481	0.292342	0.0206273	0.331337		47.5	1.08481	2.92342	0.331337
47.6	2.9142	0.00331705	0.020601	107.961		47.6	0.107961	0.29142	0.020601	0.331705		47.6	1.07961	2.9142	0.331705
47.7	2.90504	0.00332071	0.0205753	107.444		47.7	0.107444	0.290504	0.0205753	0.332071		47.7	1.07444	2.90504	0.332071
47.8	2.89594	0.00332435	0.02055	106.931		47.8	0.106931	0.289594	0.02055	0.332435		47.8	1.06931	2.89594	0.332435
47.9	2.8869	0.00332797	0.0205251	106.421		47.9	0.106421	0.28869	0.0205251	0.332797		47.9	1.06421	2.8869	0.332797
48	2.87793	0.00333158	0.0205005	105.915		48	0.105915	0.287793	0.0205005	0.333158		48	1.05915	2.87793	0.333158
48.1	2.86901	0.00333517	0.0204763	105.412		48.1	0.105412	0.286901	0.0204763	0.333517		48.1	1.05412	2.86901	0.333517
48.2	2.86015	0.00333875	0.0204523	104.912		48.2	0.104912	0.286015	0.0204523	0.333875		48.2	1.04912	2.86015	0.333875
48.3	2.85134	0.00334231	0.0204286	104.416		48.3	0.104416	0.285134	0.0204286	0.334231		48.3	1.04416	2.85134	0.334231
48.4	2.8426	0.00334586	0.020405	103.922		48.4	0.103922	0.28426	0.020405	0.334586		48.4	1.03922	2.8426	0.334586
48.5	2.83391	0.00334939	0.0203817	103.432		48.5	0.103432	0.283391	0.0203817	0.334939		48.5	1.03432	2.83391	0.334939
48.6	2.82527	0.0033529	0.0203585	102.945		48.6	0.102945	0.282527	0.0203585	0.33529		48.6	1.02945	2.82527	0.33529
48.7	2.81669	0.0033564	0.0203354	102.462		48.7	0.102462	0.281669	0.0203354	0.33564		48.7	1.02462	2.81669	0.33564
48.8	2.80817	0.00335988	0.0203124	101.981		48.8	0.101981	0.280817	0.0203124	0.335988		48.8	1.01981	2.80817	0.335988
48.9	2.7997	0.00336334	0.0202894	101.503		48.9	0.101503	0.27997	0.0202894	0.336334		48.9	1.01503	2.7997	0.336334
49	2.79129	0.0033668	0.0202665	101.029		49	0.101029	0.279129	0.0202665	0.33668		49	1.01029	2.79129	0.33668
49.1	2.78292	0.00337023	0.0202435	100.557		49.1	0.100557	0.278292	0.0202435	0.337023		49.1	1.00557	2.78292	0.337023
49.2	2.77462	0.00337365	0.0202206	100.088		49.2	0.100088	0.277462	0.0202206	0.337365		49.2	1.00088	2.77462	0.337365
49.3	2.76636	0.00337706	0.0201976	99.6226		49.3	0.0996226	0.276636	0.0201976	0.337706		49.3	0.996226	2.76636	0.337706
49.4	2.75815	0.00338045	0.0201745	99.1598		49.4	0.0991598	0.275815	0.0201745	0.338045		49.4	0.991598	2.75815	0.338045
49.5	2.75	0.00338382	0.0201514	98.6999		49.5	0.0986999	0.275	0.0201514	0.338382		49.5	0.986999	2.75	0.338382
49.6	2.7419	0.00338718	0.0201282	98.2429		49.6	0.0982429	0.27419	0.0201282	0.338718		49.6	0.982429	2.7419	0.338718
49.7	2.73384	0.00339053	0.0201048	97.7887		49.7	0.0977887	0.273384	0.0201048	0.339053		49.7	0.977887	2.73384	0.339053
49.8	2.72584	0.00339386	0.0200813	97.3373		49.8	0.0973373	0.272584	0.0200813	0.339386		49.8	0.973373	2.72584	0.339386
49.9	2.71788	0.00339718	0.0200577	96.8887		49.9	0.0968887	0.271788	0.0200577	0.339718		49.9	0.968887	2.71788	0.339718
50	2.70998	0.00340048	0.0200339	96.4428		50	0.0964428	0.270998	0.0200339	0.340048		50	0.964428	2.70998	0.340048
50.1	2.70214	0.00340377	0.0200121	96.0004		50.1	0.0960004	0.270214	0.0200121	0.340377		50.1	0.960004	2.70214	0.340377
50.2	2.69437	0.00340704	0.0199943	95.5624		50.2	0.0955624	0.269437	0.0199943	0.340704		50.2	0.955624	2.69437	0.340704
50.3	2.68668	0.0034103	0.0199803	95.1286		50.3	0.0951286	0.268668	0.0199803	0.34103		50.3	0.951286	2.68668	0.34103
50.4	2.67906	0.00341356	0.01997	94.6991		50.4	0.0946991	0.267906	0.01997	0.341356		50.4	0.946991	2.67906	0.341356
50.5	2.67152	0.00341679	0.0199632	94.2737		50.5	0.0942737	0.267152	0.0199632	0.341679		50.5	0.942737	2.67152	0.341679
50.6	2.66405	0.00342002	0.0199597	93.8525		50.6	0.0938525	0.266405	0.0199597	0.342002		50.6	0.938525	2.66405	0.342002
50.7	2.65665	0.00342323	0.0199593	93.4352		50.7	0.0934352	0.265665	0.0199593	0.342323		50.7	0.934352	2.65665	0.342323
50.8	2.64933	0.00342644	0.0199619	93.022		50.8	0.093022	0.264933	0.0199619	0.342644		50.8	0.93022	2.64933	0.342644
50.9	2.64207	0.00342963	0.0199674	92.6128		50.9	0.0926128	0.264207	0.0199674	0.342963		50.9	0.926128	2.64207	0.342963
51	2.63488	0.00343281	0.0199756	92.2075		51	0.0922075	0.263488	0.0199756	0.343281		51	0.922075	2.63488	0.343281
51.1	2.62777	0.00343597	0.0199863	91.806		51.1	0.091806	0.262777	0.0199863	0.343597		51.1	0.91806	2.62777	0.343597
51.2	2.62072	0.00343913	0.0199995	91.4083		51.2	0.0914083	0.262072	0.0199995	0.343913		51.2	0.914083	2.62072	0.343913
51.3	2.61373	0.00344227	0.020015	91.0144		51.3	0.0910144	0.261373	0.020015	0.344227		51.3	0.910144	2.61373	0.344227
51.4	2.60681	0.0034454	0.0200326	90.6242		51.4	0.0906242	0.260681	0.0200326	0.34454		51.4	0.906242	2.60681	0.34454
51.5	2.59996	0.00344852	0.0200523	90.2377		51.5	0.0902377	0.259996	0.0200523	0.344852		51.5	0.902377	2.59996	0.344852
51.6	2.59317	0.00345163	0.0200739	89.8548		51.6	0.0898548	0.259317	0.0200739	0.345163		51.6	0.898548	2.59317	0.345163
51.7	2.58645	0.00345473	0.0200974	89.4755		51.7	0.0894755	0.258645	0.0200974	0.345473		51.7	0.894755	2.58645	0.345473
51.8	2.57978	0.00345782	0.0201226	89.0997		51.8	0.0890997	0.257978	0.0201226	0.345782		51.8	0.890997	2.57978	0.345782
51.9	2.57318	0.0034609	0.0201494	88.7274		51.9	0.0887274	0.257318	0.0201494	0.34609		51.9	0.887274	2.57318	0.34609
52	2.56664	0.00346396	0.0201777	88.3586		52	0.0883586	0.256664	0.0201777	0.346396		52	0.883586	2.56664	0.346396
52.1	2.56016	0.00346702	0.0202074	87.9931		52.1	0.0879931	0.256016	0.0202074	0.346702		52.1	0.879931	2.56016	0.346702
52.2	2.55374	0.00347006	0.0202385	87.631		52.2	0.087631	0.255374	0.0202385	0.347006		52.2	0.87631	2.55374	0.347006
52.3	2.54738	0.0034731	0.0202708	87.2723		52.3	0.0872723	0.254738	0.0202708	0.34731		52.3	0.872723	2.54738	0.34731
52.4	2.54108	0.00347612	0.0203042	86.9168		52.4	0.0869168	0.254108	0.0203042	0.347612		52.4	0.869168	2.54108	0.347612
52.5	2.53483	0.00347914	0.0203387	86.5645		52.5	0.0865645	0.253483	0.0203387	0.347914		52.5	0.865645	2.53483	0.347914
52.6	2.52864	0.00348214	0.0203743	86.2155		52.6	0.0862155	0.252864	0.0203743	0.348214		52.6	0.862155	2.52864	0.348214
52.7	2.52251	0.00348513	0.0204107	85.8696		52.7	0.0858696	0.252251	0.0204107	0.348513		52.7	0.858696	2.52251	0.348513
52.8	2.51643	0.00348811	0.020448	85.5268		52.8	0.0855268	0.251643	0.020448	0.348811		52.8	0.855268	2.51643	0.348811
52.9	2.51041	0.00349109	0.020486	85.1871		52.9	0.0851871	0.251041	0.020486	0.349109		52.9	0.851871	2.51041	0.349109
53	2.50444	0.00349405	0.0205247	84.8504		53	0.0848504	0.250444	0.0205247	0.349405		53	0.848504	2.50444	0.349405
53.1	2.49852	0.003497	0.0205641	84.5167		53.1	0.0845167	0.249852	0.0205641	0.3497		53.1	0.845167	2.49852	0.3497
53.2	2.49266	0.00349994	0.0206041	84.186		53.2	0.084186	0.249266	0.0206041	0.349994		53.2	0.84186	2.49266	0.349994
53.3	2.48685	0.00350288	0.0206445	83.8582		53.3	0.0838582	0.248685	0.0206445	0.350288		53.3	0.838582	2.48685	0.350288
53.4	2.48109	0.0035058	0.0206855	83.5333		53.4	0.0835333	0.248109	0.0206855	0.35058		53.4	0.835333	2.48109	0.35058
53.5	2.47538	0.00350871	0.0207268	83.2113		53.5	0.0832113	0.247538	0.0207268	0.350871		53.5	0.832113	2.47538	0.350871
53.6	2.46972	0.00351162	0.0207685	82.8921		53.6	0.0828921	0.246972	0.0207685	0.351162		53.6	0.828921	2.46972	0.351162
53.7	2.46411	0.00351451	0.0208105	82.5757		53.7	0.0825757	0.246411	0.0208105	0.351451		53.7	0.825757	2.46411	0.351451
53.8	2.45855	0.0035174	0.0208527	82.262		53.8	0.082262	0.245855	0.0208527	0.35174		53.8	0.82262	2.45855	0.35174
53.9	2.45303	0.00352027	0.0208951	81.951		53.9	0.081951	0.245303	0.0208951	0.352027		53.9	0.81951	2.45303	0.352027
54	2.44757	0.00352314	0.0209377	81.6428		54	0.0816428	0.244757	0.0209377	0.352314		54	0.816428	2.44757	0.352314
54.1	2.44215	0.003526	0.0209804	81.3372		54.1	0.0813372	0.244215	0.0209804	0.3526		54.1	0.813372	2.44215	0.3526
54.2	2.43678	0.00352885	0.0210232	81.0342		54.2	0.0810342	0.243678	0.0210232	0.352885		54.2	0.810342	2.43678	0.352885
54.3	2.43145	0.00353168	0.021066	80.7337		54.3	0.0807337	0.243145	0.021066	0.353168		54.3	0.807337	2.43145	0.353168
54.4	2.42617	0.00353452	0.0211088	80.4359		54.4	0.0804359	0.242617	0.0211088	0.353452		54.4	0.804359	2.42617	0.353452
54.5	2.42093	0.00353734	0.0211516	80.1405		54.5	0.0801405	0.242093	0.0211516	0.353734		54.5	0.801405	2.42093	0.353734
54.6	2.41574	0.00354015	0.0211943	79.8477		54.6	0.0798477	0.241574	0.0211943	0.354015		54.6	0.798477	2.41574	0.354015
54.7	2.41059	0.00354295	0.0212369	79.5573		54.7	0.0795573	0.241059	0.0212369	0.354295		54.7	0.795573	2.41059	0.354295
54.8	2.40549	0.00354575	0.0212793	79.2694		54.8	0.0792694	0.240549	0.0212793	0.354575		54.8	0.792694	2.40549	0.354575
54.9	2.40042	0.00354853	0.0213216	78.9838		54.9	0.0789838	0.240042	0.0213216	0.354853		54.9	0.789838	2.40042	0.354853
55	2.3954	0.00355131	0.0213637	78.7007		55	0.0787007	0.23954	0.0213637	0.355131		55	0.787007	2.3954	0.355131
55.1	2.39042	0.00355408	0.0214056	78.4198		55.1	0.0784198	0.239042	0.0214056	0.355408		55.1	0.784198	2.39042	0.355408
55.2	2.38548	0.00355684	0.0214472	78.1413		55.2	0.0781413	0.238548	0.0214472	0.355684		55.2	0.781413	2.38548	0.355684
55.3	2.38059	0.00355959	0.0214886	77.8651		55.3	0.0778651	0.238059	0.0214886	0.355959		55.3	0.778651	2.38059	0.355959
55.4	2.37573	0.00356234	0.0215296	77.5911		55.4	0.0775911	0.237573	0.0215296	0.356234		55.4	0.775911	2.37573	0.356234
55.5	2.37091	0.00356507	0.0215704	77.3194		55.5	0.0773194	0.237091	0.0215704	0.356507		55.5	0.773194	2.37091	0.356507
55.6	2.36613	0.0035678	0.0216108	77.0498		55.6	0.0770498	0.236613	0.0216108	0.35678		55.6	0.770498	2.36613	0.35678
55.7	2.36139	0.00357052	0.0216508	76.7825		55.7	0.0767825	0.236139	0.0216508	0.357052		55.7	0.767825	2.36139	0.357052
55.8	2.35669	0.00357323	0.0216905	76.5173		55.8	0.0765173	0.235669	0.0216905	0.357323		55.8	0.765173	2.35669	0.357323
55.9	2.35203	0.00357594	0.0217297	76.2542		55.9	0.0762542	0.235203	0.0217297	0.357594		55.9	0.762542	2.35203	0.357594
56	2.3474	0.00357863	0.0217686	75.9932		56	0.0759932	0.23474	0.0217686	0.357863		56	0.759932	2.3474	0.357863
56.1	2.34281	0.00358132	0.021807	75.7343		56.1	0.0757343	0.234281	0.021807	0.358132		56.1	0.757343	2.34281	0.358132
56.2	2.33825	0.003584	0.0218449	75.4775		56.2	0.0754775	0.233825	0.0218449	0.3584		56.2	0.754775	2.33825	0.3584
56.3	2.33374	0.00358667	0.0218824	75.2227		56.3	0.0752227	0.233374	0.0218824	0.358667		56.3	0.752227	2.33374	0.358667
56.4	2.32925	0.00358933	0.0219195	74.9698		56.4	0.0749698	0.232925	0.0219195	0.358933		56.4	0.749698	2.32925	0.358933
56.5	2.3248	0.00359199	0.021956	74.719		56.5	0.074719	0.23248	0.021956	0.359199		56.5	0.74719	2.3248	0.359199
56.6	2.32039	0.00359464	0.0219921	74.4701		56.6	0.0744701	0.232039	0.0219921	0.359464		56.6	0.744701	2.32039	0.359464
56.7	2.31601	0.00359728	0.0220276	74.2231		56.7	0.0742231	0.231601	0.0220276	0.359728		56.7	0.742231	2.31601	0.359728
56.8	2.31167	0.00359991	0.0220626	73.9781		56.8	0.0739781	0.231167	0.0220626	0.359991		56.8	0.739781	2.31167	0.359991
56.9	2.30736	0.00360254	0.0220971	73.7349		56.9	0.0737349	0.230736	0.0220971	0.360254		56.9	0.737349	2.30736	0.360254
57	2.30308	0.00360515	0.022131	73.4936		57	0.0734936	0.230308	0.022131	0.360515		57	0.734936	2.30308	0.360515
57.1	2.29884	0.00360776	0.0221663	73.2548		57.1	0.0732548	0.229884	0.0221663	0.360776		57.1	0.732548	2.29884	0.360776
57.2	2.29467	0.00361037	0.0222048	73.0193		57.2	0.0730193	0.229467	0.0222048	0.361037		57.2	0.730193	2.29467	0.361037
57.3	2.29055	0.00361297	0.0222464	72.787		57.3	0.072787	0.229055	0.0222464	0.361297		57.3	0.72787	2.29055	0.361297
57.4	2.28649	0.00361556	0.0222909	72.5579		57.4	0.0725579	0.228649	0.0222909	0.361556		57.4	0.725579	2.28649	0.361556
57.5	2.28248	0.00361815	0.0223381	72.3319		57.5	0.0723319	0.228248	0.0223381	0.361815		57.5	0.723319	2.28248	0.361815
57.6	2.27853	0.00362074	0.022388	72.1091		57.6	0.0721091	0.227853	0.022388	0.362074		57.6	0.721091	2.27853	0.362074
57.7	2.27463	0.00362331	0.0224405	71.8893		57.7	0.0718893	0.227463	0.0224405	0.362331		57.7	0.718893	2.27463	0.362331
57.8	2.27079	0.00362589	0.0224954	71.6726		57.8	0.0716726	0.227079	0.0224954	0.362589		57.8	0.716726	2.27079	0.362589
57.9	2.267	0.00362845	0.0225526	71.4588		57.9	0.0714588	0.2267	0.0225526	0.362845		57.9	0.714588	2.267	0.362845
58	2.26326	0.00363101	0.022612	71.2481		58	0.0712481	0.226326	0.022612	0.363101		58	0.712481	2.26326	0.363101
58.1	2.25958	0.00363357	0.0226736	71.0402		58.1	0.0710402	0.225958	0.0226736	0.363357		58.1	0.710402	2.25958	0.363357
58.2	2.25594	0.00363612	0.0227371	70.8353		58.2	0.0708353	0.225594	0.0227371	0.363612		58.2	0.708353	2.25594	0.363612
58.3	2.25236	0.00363867	0.0228025	70.6332		58.3	0.0706332	0.225236	0.0228025	0.363867		58.3	0.706332	2.25236	0.363867
58.4	2.24883	0.00364121	0.0228698	70.434		58.4	0.070434	0.224883	0.0228698	0.364121		58.4	0.70434	2.24883	0.364121
58.5	2.24535	0.00364375	0.0229387	70.2375		58.5	0.0702375	0.224535	0.0229387	0.364375		58.5	0.702375	2.24535	0.364375
58.6	2.24191	0.00364628	0.0230093	70.0438		58.6	0.0700438	0.224191	0.0230093	0.364628		58.6	0.700438	2.24191	0.364628
58.7	2.23853	0.00364881	0.0230814	69.8529		58.7	0.0698529	0.223853	0.0230814	0.364881		58.7	0.698529	2.23853	0.364881
58.8	2.23519	0.00365133	0.023155	69.6646		58.8	0.0696646	0.223519	0.023155	0.365133		58.8	0.696646	2.23519	0.365133
58.9	2.2319	0.00365385	0.02323	69.479		58.9	0.069479	0.22319	0.02323	0.365385		58.9	0.69479	2.2319	0.365385
59	2.22865	0.00365637	0.0233062	69.296		59	0.069296	0.222865	0.0233062	0.365637		59	0.69296	2.22865	0.365637
59.1	2.22546	0.00365888	0.0233838	69.1157		59.1	0.0691157	0.222546	0.0233838	0.365888		59.1	0.691157	2.22546	0.365888
59.2	2.2223	0.00366138	0.0234624	68.9379		59.2	0.0689379	0.22223	0.0234624	0.366138		59.2	0.689379	2.2223	0.366138
59.3	2.2192	0.00366388	0.0235422	68.7626		59.3	0.0687626	0.22192	0.0235422	0.366388		59.3	0.687626	2.2192	0.366388
59.4	2.21613	0.00366638	0.023623	68.5899		59.4	0.0685899	0.221613	0.023623	0.366638		59.4	0.685899	2.21613	0.366638
59.5	2.21311	0.00366888	0.0237048	68.4196		59.5	0.0684196	0.221311	0.0237048	0.366888		59.5	0.684196	2.21311	0.366888
59.6	2.21014	0.00367137	0.0237875	68.2518		59.6	0.0682518	0.221014	0.0237875	0.367137		59.6	0.682518	2.21014	0.367137
59.7	2.20721	0.00367385	0.023871	68.0864		59.7	0.0680864	0.220721	0.023871	0.367385		59.7	0.680864	2.20721	0.367385
59.8	2.20432	0.00367633	0.0239554	67.9234		59.8	0.0679234	0.220432	0.0239554	0.367633		59.8	0.679234	2.20432	0.367633
59.9	2.20147	0.00367881	0.0240404	67.7628		59.9	0.0677628	0.220147	0.0240404	0.367881		59.9	0.677628	2.20147	0.367881
60	2.19866	0.00368128	0.0241262	67.6045		60	0.0676045	0.219866	0.0241262	0.368128		60	0.676045	2.19866	0.368128
60.1	2.1959	0.00368375	0.0242126	67.4486		60.1	0.0674486	0.21959	0.0242126	0.368375		60.1	0.674486	2.1959	0.368375
60.2	2.19317	0.00368622	0.0242995	67.2949		60.2	0.0672949	0.219317	0.0242995	0.368622		60.2	0.672949	2.19317	0.368622
60.3	2.19049	0.00368868	0.024387	67.1434		60.3	0.0671434	0.219049	0.024387	0.368868		60.3	0.671434	2.19049	0.368868
60.4	2.18784	0.00369114	0.024475	66.9942		60.4	0.0669942	0.218784	0.024475	0.369114		60.4	0.669942	2.18784	0.369114
60.5	2.18523	0.0036936	0.0245634	66.8472		60.5	0.0668472	0.218523	0.0245634	0.36936		60.5	0.668472	2.18523	0.36936
60.6	2.18267	0.00369605	0.0246523	66.7024		60.6	0.0667024	0.218267	0.0246523	0.369605		60.6	0.667024	2.18267	0.369605
60.7	2.18014	0.0036985	0.0247415	66.5597		60.7	0.0665597	0.218014	0.0247415	0.36985		60.7	0.665597	2.18014	0.36985
60.8	2.17765	0.00370095	0.024831	66.4192		60.8	0.0664192	0.217765	0.024831	0.370095		60.8	0.664192	2.17765	0.370095
60.9	2.17519	0.00370339	0.0249208	66.2808		60.9	0.0662808	0.217519	0.0249208	0.370339		60.9	0.662808	2.17519	0.370339
61	2.17277	0.00370583	0.0250109	66.1444		61	0.0661444	0.217277	0.0250109	0.370583		61	0.661444	2.17277	0.370583
61.1	2.17039	0.00370827	0.0251012	66.0101		61.1	0.0660101	0.217039	0.0251012	0.370827		61.1	0.660101	2.17039	0.370827
61.2	2.16805	0.0037107	0.0251917	65.8778		61.2	0.0658778	0.216805	0.0251917	0.37107		61.2	0.658778	2.16805	0.37107
61.3	2.16574	0.00371313	0.0252823	65.7475		61.3	0.0657475	0.216574	0.0252823	0.371313		61.3	0.657475	2.16574	0.371313
61.4	2.16346	0.00371556	0.0253731	65.6192		61.4	0.0656192	0.216346	0.0253731	0.371556		61.4	0.656192	2.16346	0.371556
61.5	2.16122	0.00371798	0.025464	65.4928		61.5	0.0654928	0.216122	0.025464	0.371798		61.5	0.654928	2.16122	0.371798
61.6	2.15901	0.00372041	0.0255549	65.3684		61.6	0.0653684	0.215901	0.0255549	0.372041		61.6	0.653684	2.15901	0.372041
61.7	2.15684	0.00372282	0.0256458	65.2459		61.7	0.0652459	0.215684	0.0256458	0.372282		61.7	0.652459	2.15684	0.372282
61.8	2.1547	0.00372524	0.0257368	65.1253		61.8	0.0651253	0.21547	0.0257368	0.372524		61.8	0.651253	2.1547	0.372524
61.9	2.1526	0.00372765	0.0258278	65.0066		61.9	0.0650066	0.21526	0.0258278	0.372765		61.9	0.650066	2.1526	0.372765
62	2.15053	0.00373007	0.0259187	64.8897		62	0.0648897	0.215053	0.0259187	0.373007		62	0.648897	2.15053	0.373007
62.1	2.14849	0.00373247	0.0260096	64.7746		62.1	0.0647746	0.214849	0.0260096	0.373247		62.1	0.647746	2.14849	0.373247
62.2	2.14648	0.00373488	0.0261004	64.6613		62.2	0.0646613	0.214648	0.0261004	0.373488		62.2	0.646613	2.14648	0.373488
62.3	2.1445	0.00373728	0.0261911	64.5498		62.3	0.0645498	0.21445	0.0261911	0.373728		62.3	0.645498	2.1445	0.373728
62.4	2.14255	0.00373968	0.0262816	64.44		62.4	0.06444	0.214255	0.0262816	0.373968		62.4	0.6444	2.14255	0.373968
62.5	2.14064	0.00374208	0.0263721	64.332		62.5	0.064332	0.214064	0.0263721	0.374208		62.5	0.64332	2.14064	0.374208
62.6	2.13875	0.00374448	0.0264623	64.2258		62.6	0.0642258	0.213875	0.0264623	0.374448		62.6	0.642258	2.13875	0.374448
62.7	2.1369	0.00374687	0.0265524	64.1212		62.7	0.0641212	0.21369	0.0265524	0.374687		62.7	0.641212	2.1369	0.374687
62.8	2.13508	0.00374926	0.0266423	64.0182		62.8	0.0640182	0.213508	0.0266423	0.374926		62.8	0.640182	2.13508	0.374926
62.9	2.13328	0.00375165	0.026732	63.917		62.9	0.063917	0.213328	0.026732	0.375165		62.9	0.63917	2.13328	0.375165
63	2.13151	0.00375404	0.0268215	63.8174		63	0.0638174	0.213151	0.0268215	0.375404		63	0.638174	2.13151	0.375404
63.1	2.12978	0.00375642	0.0269108	63.7194		63.1	0.0637194	0.212978	0.0269108	0.375642		63.1	0.637194	2.12978	0.375642
63.2	2.12807	0.00375881	0.0269998	63.623		63.2	0.063623	0.212807	0.0269998	0.375881		63.2	0.63623	2.12807	0.375881
63.3	2.12639	0.00376119	0.0270885	63.5281		63.3	0.0635281	0.212639	0.0270885	0.376119		63.3	0.635281	2.12639	0.376119
63.4	2.12473	0.00376356	0.027177	63.4349		63.4	0.0634349	0.212473	0.027177	0.376356		63.4	0.634349	2.12473	0.376356
63.5	2.12311	0.00376594	0.0272651	63.3432		63.5	0.0633432	0.212311	0.0272651	0.376594		63.5	0.633432	2.12311	0.376594
63.6	2.12151	0.00376832	0.027353	63.253		63.6	0.063253	0.212151	0.027353	0.376832		63.6	0.63253	2.12151	0.376832
63.7	2.11993	0.00377069	0.0274406	63.1643		63.7	0.0631643	0.211993	0.0274406	0.377069		63.7	0.631643	2.11993	0.377069
63.8	2.11839	0.00377306	0.0275278	63.0771		63.8	0.0630771	0.211839	0.0275278	0.377306		63.8	0.630771	2.11839	0.377306
63.9	2.11687	0.00377543	0.0276147	62.9914		63.9	0.0629914	0.211687	0.0276147	0.377543		63.9	0.629914	2.11687	0.377543
64	2.11537	0.0037778	0.0277013	62.9071		64	0.0629071	0.211537	0.0277013	0.37778		64	0.629071	2.11537	0.37778
64.1	2.11391	0.00378016	0.0277889	62.8248		64.1	0.0628248	0.211391	0.0277889	0.378016		64.1	0.628248	2.11391	0.378016
64.2	2.1125	0.00378253	0.0278787	62.7449		64.2	0.0627449	0.21125	0.0278787	0.378253		64.2	0.627449	2.1125	0.378253
64.3	2.11112	0.00378489	0.0279707	62.6674		64.3	0.0626674	0.211112	0.0279707	0.378489		64.3	0.626674	2.11112	0.378489
64.4	2.10979	0.00378726	0.0280649	62.5923		64.4	0.0625923	0.210979	0.0280649	0.378726		64.4	0.625923	2.10979	0.378726
64.5	2.1085	0.00378962	0.028161	62.5195		64.5	0.0625195	0.21085	0.028161	0.378962		64.5	0.625195	2.1085	0.378962
64.6	2.10725	0.00379198	0.0282591	62.4491		64.6	0.0624491	0.210725	0.0282591	0.379198		64.6	0.624491	2.10725	0.379198
64.7	2.10605	0.00379435	0.0283591	62.381		64.7	0.062381	0.210605	0.0283591	0.379435		64.7	0.62381	2.10605	0.379435
64.8	2.10488	0.00379671	0.0284608	62.3153		64.8	0.0623153	0.210488	0.0284608	0.379671		64.8	0.623153	2.10488	0.379671
64.9	2.10375	0.00379907	0.0285642	62.2517		64.9	0.0622517	0.210375	0.0285642	0.379907		64.9	0.622517	2.10375	0.379907
65	2.10267	0.00380144	0.0286694	62.1905		65	0.0621905	0.210267	0.0286694	0.380144		65	0.621905	2.10267	0.380144
65.1	2.10162	0.0038038	0.028776	62.1314		65.1	0.0621314	0.210162	0.028776	0.38038		65.1	0.621314	2.10162	0.38038
65.2	2.10061	0.00380616	0.0288843	62.0746		65.2	0.0620746	0.210061	0.0288843	0.380616		65.2	0.620746	2.10061	0.380616
65.3	2.09964	0.00380853	0.0289939	62.0199		65.3	0.0620199	0.209964	0.0289939	0.380853		65.3	0.620199	2.09964	0.380853
65.4	2.09871	0.00381089	0.029105	61.9674		65.4	0.0619674	0.209871	0.029105	0.381089		65.4	0.619674	2.09871	0.381089
65.5	2.09782	0.00381325	0.0292174	61.9171		65.5	0.0619171	0.209782	0.0292174	0.381325		65.5	0.619171	2.09782	0.381325
65.6	2.09697	0.00381562	0.0293311	61.8689		65.6	0.0618689	0.209697	0.0293311	0.381562		65.6	0.618689	2.09697	0.381562
65.7	2.09615	0.00381798	0.029446	61.8228		65.7	0.0618228	0.209615	0.029446	0.381798		65.7	0.618228	2.09615	0.381798
65.8	2.09537	0.00382035	0.0295621	61.7787		65.8	0.0617787	0.209537	0.0295621	0.382035		65.8	0.617787	2.09537	0.382035
65.9	2.09462	0.00382271	0.0296793	61.7367		65.9	0.0617367	0.209462	0.0296793	0.382271		65.9	0.617367	2.09462	0.382271
66	2.09391	0.00382508	0.0297976	61.6968		66	0.0616968	0.209391	0.0297976	0.382508		66	0.616968	2.09391	0.382508
66.1	2.09324	0.00382745	0.029917	61.6589		66.1	0.0616589	0.209324	0.029917	0.382745		66.1	0.616589	2.09324	0.382745
66.2	2.09261	0.00382981	0.0300373	61.623		66.2	0.061623	0.209261	0.0300373	0.382981		66.2	0.61623	2.09261	0.382981
66.3	2.092	0.00383218	0.0301586	61.589		66.3	0.061589	0.2092	0.0301586	0.383218		66.3	0.61589	2.092	0.383218
66.4	2.09144	0.00383455	0.0302807	61.5571		66.4	0.0615571	0.209144	0.0302807	0.383455		66.4	0.615571	2.09144	0.383455
66.5	2.09091	0.00383692	0.0304038	61.5271		66.5	0.0615271	0.209091	0.0304038	0.383692		66.5	0.615271	2.09091	0.383692
66.6	2.09041	0.00383929	0.0305276	61.499		66.6	0.061499	0.209041	0.0305276	0.383929		66.6	0.61499	2.09041	0.383929
66.7	2.08994	0.00384166	0.0306523	61.4728		66.7	0.0614728	0.208994	0.0306523	0.384166		66.7	0.614728	2.08994	0.384166
66.8	2.08951	0.00384403	0.0307777	61.4485		66.8	0.0614485	0.208951	0.0307777	0.384403		66.8	0.614485	2.08951	0.384403
66.9	2.08912	0.00384641	0.0309038	61.4261		66.9	0.0614261	0.208912	0.0309038	0.384641		66.9	0.614261	2.08912	0.384641
67	2.08875	0.00384878	0.0310306	61.4055		67	0.0614055	0.208875	0.0310306	0.384878		67	0.614055	2.08875	0.384878
67.1	2.08842	0.00385116	0.031158	61.3868		67.1	0.0613868	0.208842	0.031158	0.385116		67.1	0.613868	2.08842	0.385116
67.2	2.08812	0.00385353	0.0312861	61.3699		67.2	0.0613699	0.208812	0.0312861	0.385353		67.2	0.613699	2.08812	0.385353
67.3	2.08785	0.00385591	0.0314147	61.3548		67.3	0.0613548	0.208785	0.0314147	0.385591		67.3	0.613548	2.08785	0.385591
67.4	2.08762	0.00385829	0.0315439	61.3415		67.4	0.0613415	0.208762	0.0315439	0.385829		67.4	0.613415	2.08762	0.385829
67.5	2.08741	0.00386067	0.0316737	61.33		67.5	0.06133	0.208741	0.0316737	0.386067		67.5	0.6133	2.08741	0.386067
67.6	2.08724	0.00386306	0.0318039	61.3202		67.6	0.0613202	0.208724	0.0318039	0.386306		67.6	0.613202	2.08724	0.386306
67.7	2.0871	0.00386544	0.0319347	61.3122		67.7	0.0613122	0.20871	0.0319347	0.386544		67.7	0.613122	2.0871	0.386544
67.8	2.08698	0.00386782	0.0320658	61.3059		67.8	0.0613059	0.208698	0.0320658	0.386782		67.8	0.613059	2.08698	0.386782
67.9	2.0869	0.00387021	0.0321974	61.3013		67.9	0.0613013	0.20869	0.0321974	0.387021		67.9	0.613013	2.0869	0.387021
68	2.08685	0.0038726	0.0323295	61.2984		68	0.0612984	0.208685	0.0323295	0.38726		68	0.612984	2.08685	0.38726
68.1	2.08683	0.00387499	0.0324619	61.2972		68.1	0.0612972	0.208683	0.0324619	0.387499		68.1	0.612972	2.08683	0.387499
68.2	2.08684	0.00387738	0.0325946	61.2976		68.2	0.0612976	0.208684	0.0325946	0.387738		68.2	0.612976	2.08684	0.387738
68.3	2.08687	0.00387978	0.0327278	61.2997		68.3	0.0612997	0.208687	0.0327278	0.387978		68.3	0.612997	2.08687	0.387978
68.4	2.08694	0.00388217	0.0328612	61.3034		68.4	0.0613034	0.208694	0.0328612	0.388217		68.4	0.613034	2.08694	0.388217
68.5	2.08703	0.00388457	0.032995	61.3087		68.5	0.0613087	0.208703	0.032995	0.388457		68.5	0.613087	2.08703	0.388457
68.6	2.08716	0.00388697	0.033129	61.3157		68.6	0.0613157	0.208716	0.033129	0.388697		68.6	0.613157	2.08716	0.388697
68.7	2.08731	0.00388937	0.0332633	61.3242		68.7	0.0613242	0.208731	0.0332633	0.388937		68.7	0.613242	2.08731	0.388937
68.8	2.08749	0.00389177	0.0333979	61.3343		68.8	0.0613343	0.208749	0.0333979	0.389177		68.8	0.613343	2.08749	0.389177
68.9	2.08769	0.00389418	0.0335327	61.346		68.9	0.061346	0.208769	0.0335327	0.389418		68.9	0.61346	2.08769	0.389418
69	2.08793	0.00389659	0.0336677	61.3592		69	0.0613592	0.208793	0.0336677	0.389659		69	0.613592	2.08793	0.389659
69.1	2.08819	0.003899	0.0338029	61.3739		69.1	0.0613739	0.208819	0.0338029	0.3899		69.1	0.613739	2.08819	0.3899
69.2	2.08848	0.00390141	0.0339384	61.3902		69.2	0.0613902	0.208848	0.0339384	0.390141		69.2	0.613902	2.08848	0.390141
69.3	2.08879	0.00390382	0.034074	61.4079		69.3	0.0614079	0.208879	0.034074	0.390382		69.3	0.614079	2.08879	0.390382
69.4	2.08913	0.00390624	0.0342098	61.4272		69.4	0.0614272	0.208913	0.0342098	0.390624		69.4	0.614272	2.08913	0.390624
69.5	2.0895	0.00390866	0.0343457	61.4479		69.5	0.0614479	0.20895	0.0343457	0.390866		69.5	0.614479	2.0895	0.390866
69.6	2.0899	0.00391108	0.0344818	61.4702		69.6	0.0614702	0.20899	0.0344818	0.391108		69.6	0.614702	2.0899	0.391108
69.7	2.09032	0.0039135	0.034618	61.4938		69.7	0.0614938	0.209032	0.034618	0.39135		69.7	0.614938	2.09032	0.39135
69.8	2.09076	0.00391593	0.0347543	61.5189		69.8	0.0615189	0.209076	0.0347543	0.391593		69.8	0.615189	2.09076	0.391593
69.9	2.09123	0.00391836	0.0348908	61.5455		69.9	0.0615455	0.209123	0.0348908	0.391836		69.9	0.615455	2.09123	0.391836
70	2.09173	0.00392079	0.0350274	61.5734		70	0.0615734	0.209173	0.0350274	0.392079		70	0.615734	2.09173	0.392079
70.1	2.09225	0.00392322	0.035164	61.6028		70.1	0.0616028	0.209225	0.035164	0.392322		70.1	0.616028	2.09225	0.392322
70.2	2.09279	0.00392566	0.0353008	61.6335		70.2	0.0616335	0.209279	0.0353008	0.392566		70.2	0.616335	2.09279	0.392566
70.3	2.09336	0.0039281	0.0354376	61.6657		70.3	0.0616657	0.209336	0.0354376	0.39281		70.3	0.616657	2.09336	0.39281
70.4	2.09396	0.00393054	0.0355745	61.6992		70.4	0.0616992	0.209396	0.0355745	0.393054		70.4	0.616992	2.09396	0.393054
70.5	2.09458	0.00393299	0.0357114	61.7341		70.5	0.0617341	0.209458	0.0357114	0.393299		70.5	0.617341	2.09458	0.393299
70.6	2.09522	0.00393543	0.0358485	61.7703		70.6	0.0617703	0.209522	0.0358485	0.393543		70.6	0.617703	2.09522	0.393543
70.7	2.09588	0.00393788	0.0359855	61.8078		70.7	0.0618078	0.209588	0.0359855	0.393788		70.7	0.618078	2.09588	0.393788
70.8	2.09657	0.00394034	0.0361226	61.8467		70.8	0.0618467	0.209657	0.0361226	0.394034		70.8	0.618467	2.09657	0.394034
70.9	2.09729	0.00394279	0.0362597	61.8869		70.9	0.0618869	0.209729	0.0362597	0.394279		70.9	0.618869	2.09729	0.394279
71	2.09802	0.00394525	0.0363969	61.9284		71	0.0619284	0.209802	0.0363969	0.394525		71	0.619284	2.09802	0.394525
71.1	2.09878	0.00394771	0.0365343	61.9713		71.1	0.0619713	0.209878	0.0365343	0.394771		71.1	0.619713	2.09878	0.394771
71.2	2.09957	0.00395018	0.036672	62.0155		71.2	0.0620155	0.209957	0.036672	0.395018		71.2	0.620155	2.09957	0.395018
71.3	2.10038	0.00395265	0.0368101	62.0612		71.3	0.0620612	0.210038	0.0368101	0.395265		71.3	0.620612	2.10038	0.395265
71.4	2.10121	0.00395512	0.0369484	62.1083		71.4	0.0621083	0.210121	0.0369484	0.395512		71.4	0.621083	2.10121	0.395512
71.5	2.10207	0.0039576	0.0370872	62.1567		71.5	0.0621567	0.210207	0.0370872	0.39576		71.5	0.621567	2.10207	0.39576
71.6	2.10295	0.00396007	0.0372262	62.2065		71.6	0.0622065	0.210295	0.0372262	0.396007		71.6	0.622065	2.10295	0.396007
71.7	2.10386	0.00396256	0.0373655	62.2577		71.7	0.0622577	0.210386	0.0373655	0.396256		71.7	0.622577	2.10386	0.396256
71.8	2.10479	0.00396504	0.0375051	62.3102		71.8	0.0623102	0.210479	0.0375051	0.396504		71.8	0.623102	2.10479	0.396504
71.9	2.10575	0.00396753	0.0376449	62.3641		71.9	0.0623641	0.210575	0.0376449	0.396753		71.9	0.623641	2.10575	0.396753
72	2.10672	0.00397002	0.037785	62.4192		72	0.0624192	0.210672	0.037785	0.397002		72	0.624192	2.10672	0.397002
72.1	2.10773	0.00397252	0.0379254	62.4757		72.1	0.0624757	0.210773	0.0379254	0.397252		72.1	0.624757	2.10773	0.397252
72.2	2.10875	0.00397502	0.038066	62.5335		72.2	0.0625335	0.210875	0.038066	0.397502		72.2	0.625335	2.10875	0.397502
72.3	2.1098	0.00397752	0.0382068	62.5927		72.3	0.0625927	0.21098	0.0382068	0.397752		72.3	0.625927	2.1098	0.397752
72.4	2.11087	0.00398003	0.0383479	62.653		72.4	0.062653	0.211087	0.0383479	0.398003		72.4	0.62653	2.11087	0.398003
72.5	2.11196	0.00398254	0.0384891	62.7147		72.5	0.0627147	0.211196	0.0384891	0.398254		72.5	0.627147	2.11196	0.398254
72.6	2.11308	0.00398505	0.0386306	62.7777		72.6	0.0627777	0.211308	0.0386306	0.398505		72.6	0.627777	2.11308	0.398505
72.7	2.11422	0.00398757	0.0387722	62.8419		72.7	0.0628419	0.211422	0.0387722	0.398757		72.7	0.628419	2.11422	0.398757
72.8	2.11538	0.00399009	0.038914	62.9073		72.8	0.0629073	0.211538	0.038914	0.399009		72.8	0.629073	2.11538	0.399009
72.9	2.11656	0.00399262	0.0390561	62.974		72.9	0.062974	0.211656	0.0390561	0.399262		72.9	0.62974	2.11656	0.399262
73	2.11776	0.00399515	0.0391982	63.0419		73	0.0630419	0.211776	0.0391982	0.399515		73	0.630419	2.11776	0.399515
73.1	2.11899	0.00399768	0.0393406	63.1111		73.1	0.0631111	0.211899	0.0393406	0.399768		73.1	0.631111	2.11899	0.399768
73.2	2.12024	0.00400022	0.0394831	63.1814		73.2	0.0631814	0.212024	0.0394831	0.400022		73.2	0.631814	2.12024	0.400022
73.3	2.12151	0.00400276	0.0396258	63.253		73.3	0.063253	0.212151	0.0396258	0.400276		73.3	0.63253	2.12151	0.400276
73.4	2.1228	0.00400531	0.0397686	63.3258		73.4	0.0633258	0.21228	0.0397686	0.400531		73.4	0.633258	2.1228	0.400531
73.5	2.12411	0.00400786	0.0399116	63.3997		73.5	0.0633997	0.212411	0.0399116	0.400786		73.5	0.633997	2.12411	0.400786
73.6	2.12544	0.00401041	0.0400547	63.4748		73.6	0.0634748	0.212544	0.0400547	0.401041		73.6	0.634748	2.12544	0.401041
73.7	2.12679	0.00401297	0.0401979	63.5512		73.7	0.0635512	0.212679	0.0401979	0.401297		73.7	0.635512	2.12679	0.401297
73.8	2.12817	0.00401554	0.0403413	63.6286		73.8	0.0636286	0.212817	0.0403413	0.401554		73.8	0.636286	2.12817	0.401554
73.9	2.12956	0.0040181	0.0404848	63.7073		73.9	0.0637073	0.212956	0.0404848	0.40181		73.9	0.637073	2.12956	0.40181
74	2.13098	0.00402067	0.0406285	63.787		74	0.063787	0.213098	0.0406285	0.402067		74	0.63787	2.13098	0.402067
74.1	2.13241	0.00402325	0.0407722	63.8679		74.1	0.0638679	0.213241	0.0407722	0.402325		74.1	0.638679	2.13241	0.402325
74.2	2.13387	0.00402583	0.0409161	63.95		74.2	0.06395	0.213387	0.0409161	0.402583		74.2	0.6395	2.13387	0.402583
74.3	2.13534	0.00402841	0.0410601	64.0332		74.3	0.0640332	0.213534	0.0410601	0.402841		74.3	0.640332	2.13534	0.402841
74.4	2.13683	0.004031	0.0412042	64.1175		74.4	0.0641175	0.213683	0.0412042	0.4031		74.4	0.641175	2.13683	0.4031
74.5	2.13835	0.00403359	0.0413484	64.2029		74.5	0.0642029	0.213835	0.0413484	0.403359		74.5	0.642029	2.13835	0.403359
74.6	2.13988	0.00403619	0.0414927	64.2894		74.6	0.0642894	0.213988	0.0414927	0.403619		74.6	0.642894	2.13988	0.403619
74.7	2.14144	0.0040388	0.0416371	64.377		74.7	0.064377	0.214144	0.0416371	0.40388		74.7	0.64377	2.14144	0.40388
74.8	2.14301	0.0040414	0.0417816	64.4656		74.8	0.0644656	0.214301	0.0417816	0.40414		74.8	0.644656	2.14301	0.40414
74.9	2.1446	0.00404401	0.0419262	64.5554		74.9	0.0645554	0.21446	0.0419262	0.404401		74.9	0.645554	2.1446	0.404401
75	2.14621	0.00404663	0.0420709	64.6463		75	0.0646463	0.214621	0.0420709	0.404663		75	0.646463	2.14621	0.404663
75.1	2.14784	0.00404925	0.0422157	64.7382		75.1	0.0647382	0.214784	0.0422157	0.404925		75.1	0.647382	2.14784	0.404925
75.2	2.14949	0.00405188	0.0423606	64.8311		75.2	0.0648311	0.214949	0.0423606	0.405188		75.2	0.648311	2.14949	0.405188
75.3	2.15116	0.00405451	0.0425056	64.9252		75.3	0.0649252	0.215116	0.0425056	0.405451		75.3	0.649252	2.15116	0.405451
75.4	2.15284	0.00405714	0.0426507	65.0202		75.4	0.0650202	0.215284	0.0426507	0.405714		75.4	0.650202	2.15284	0.405714
75.5	2.15455	0.00405978	0.0427959	65.1164		75.5	0.0651164	0.215455	0.0427959	0.405978		75.5	0.651164	2.15455	0.405978
75.6	2.15627	0.00406243	0.0429412	65.2135		75.6	0.0652135	0.215627	0.0429412	0.406243		75.6	0.652135	2.15627	0.406243
75.7	2.15801	0.00406508	0.0430866	65.3117		75.7	0.0653117	0.215801	0.0430866	0.406508		75.7	0.653117	2.15801	0.406508
75.8	2.15977	0.00406773	0.043232	65.4109		75.8	0.0654109	0.215977	0.043232	0.406773		75.8	0.654109	2.15977	0.406773
75.9	2.16154	0.00407039	0.0433776	65.5111		75.9	0.0655111	0.216154	0.0433776	0.407039		75.9	0.655111	2.16154	0.407039
76	2.16334	0.00407306	0.0435232	65.6123		76	0.0656123	0.216334	0.0435232	0.407306		76	0.656123	2.16334	0.407306
76.1	2.16515	0.00407572	0.043669	65.7146		76.1	0.0657146	0.216515	0.043669	0.407572		76.1	0.657146	2.16515	0.407572
76.2	2.16698	0.0040784	0.0438148	65.8178		76.2	0.0658178	0.216698	0.0438148	0.40784		76.2	0.658178	2.16698	0.40784
76.3	2.16883	0.00408108	0.0439607	65.922		76.3	0.065922	0.216883	0.0439607	0.408108		76.3	0.65922	2.16883	0.408108
76.4	2.1707	0.00408376	0.0441067	66.0272		76.4	0.0660272	0.21707	0.0441067	0.408376		76.4	0.660272	2.1707	0.408376
76.5	2.17258	0.00408645	0.0442528	66.1334		76.5	0.0661334	0.217258	0.0442528	0.408645		76.5	0.661334	2.17258	0.408645
76.6	2.17448	0.00408915	0.0443989	66.2406		76.6	0.0662406	0.217448	0.0443989	0.408915		76.6	0.662406	2.17448	0.408915
76.7	2.1764	0.00409185	0.0445452	66.3487		76.7	0.0663487	0.21764	0.0445452	0.409185		76.7	0.663487	2.1764	0.409185
76.8	2.17833	0.00409456	0.0446916	66.4578		76.8	0.0664578	0.217833	0.0446916	0.409456		76.8	0.664578	2.17833	0.409456
76.9	2.18028	0.00409727	0.044838	66.5678		76.9	0.0665678	0.218028	0.044838	0.409727		76.9	0.665678	2.18028	0.409727
77	2.18225	0.00409998	0.0449846	66.6789		77	0.0666789	0.218225	0.0449846	0.409998		77	0.666789	2.18225	0.409998
77.1	2.18423	0.0041027	0.0451312	66.7908		77.1	0.0667908	0.218423	0.0451312	0.41027		77.1	0.667908	2.18423	0.41027
77.2	2.18624	0.00410543	0.0452779	66.9037		77.2	0.0669037	0.218624	0.0452779	0.410543		77.2	0.669037	2.18624	0.410543
77.3	2.18825	0.00410816	0.0454248	67.0176		77.3	0.0670176	0.218825	0.0454248	0.410816		77.3	0.670176	2.18825	0.410816
77.4	2.19029	0.0041109	0.0455717	67.1323		77.4	0.0671323	0.219029	0.0455717	0.41109		77.4	0.671323	2.19029	0.41109
77.5	2.19234	0.00411365	0.0457187	67.248		77.5	0.067248	0.219234	0.0457187	0.411365		77.5	0.67248	2.19234	0.411365
77.6	2.19441	0.00411639	0.0458658	67.3647		77.6	0.0673647	0.219441	0.0458658	0.411639		77.6	0.673647	2.19441	0.411639
77.7	2.19649	0.00411915	0.0460131	67.4822		77.7	0.0674822	0.219649	0.0460131	0.411915		77.7	0.674822	2.19649	0.411915
77.8	2.19859	0.00412191	0.0461604	67.6007		77.8	0.0676007	0.219859	0.0461604	0.412191		77.8	0.676007	2.19859	0.412191
77.9	2.20071	0.00412467	0.0463078	67.72		77.9	0.06772	0.220071	0.0463078	0.412467		77.9	0.6772	2.20071	0.412467
78	2.20284	0.00412745	0.0464553	67.8403		78	0.0678403	0.220284	0.0464553	0.412745		78	0.678403	2.20284	0.412745
78.1	2.20498	0.00413022	0.0466017	67.961		78.1	0.067961	0.220498	0.0466017	0.413022		78.1	0.67961	2.20498	0.413022
78.2	2.20712	0.004133	0.0467459	68.0817		78.2	0.0680817	0.220712	0.0467459	0.4133		78.2	0.680817	2.20712	0.4133
78.3	2.20926	0.00413579	0.0468878	68.2024		78.3	0.0682024	0.220926	0.0468878	0.413579		78.3	0.682024	2.20926	0.413579
78.4	2.2114	0.00413858	0.0470275	68.323		78.4	0.068323	0.22114	0.0470275	0.413858		78.4	0.68323	2.2114	0.413858
78.5	2.21354	0.00414137	0.0471652	68.4436		78.5	0.0684436	0.221354	0.0471652	0.414137		78.5	0.684436	2.21354	0.414137
78.6	2.21568	0.00414417	0.0473008	68.5642		78.6	0.0685642	0.221568	0.0473008	0.414417		78.6	0.685642	2.21568	0.414417
78.7	2.21782	0.00414698	0.0474345	68.6848		78.7	0.0686848	0.221782	0.0474345	0.414698		78.7	0.686848	2.21782	0.414698
78.8	2.21995	0.00414979	0.0475663	68.8054		78.8	0.0688054	0.221995	0.0475663	0.414979		78.8	0.688054	2.21995	0.414979
78.9	2.22209	0.0041526	0.0476964	68.9259		78.9	0.0689259	0.222209	0.0476964	0.41526		78.9	0.689259	2.22209	0.41526
79	2.22423	0.00415542	0.0478246	69.0465		79	0.0690465	0.222423	0.0478246	0.415542		79	0.690465	2.22423	0.415542
79.1	2.22636	0.00415824	0.0479511	69.167		79.1	0.069167	0.222636	0.0479511	0.415824		79.1	0.69167	2.22636	0.415824
79.2	2.2285	0.00416107	0.0480761	69.2875		79.2	0.0692875	0.22285	0.0480761	0.416107		79.2	0.692875	2.2285	0.416107
79.3	2.23064	0.0041639	0.0481994	69.408		79.3	0.069408	0.223064	0.0481994	0.41639		79.3	0.69408	2.23064	0.41639
79.4	2.23277	0.00416674	0.0483211	69.5285		79.4	0.0695285	0.223277	0.0483211	0.416674		79.4	0.695285	2.23277	0.416674
79.5	2.23491	0.00416958	0.0484414	69.649		79.5	0.069649	0.223491	0.0484414	0.416958		79.5	0.69649	2.23491	0.416958
79.6	2.23705	0.00417243	0.0485603	69.7695		79.6	0.0697695	0.223705	0.0485603	0.417243		79.6	0.697695	2.23705	0.417243
79.7	2.23918	0.00417528	0.0486778	69.89		79.7	0.06989	0.223918	0.0486778	0.417528		79.7	0.6989	2.23918	0.417528
79.8	2.24132	0.00417814	0.0487939	70.0105		79.8	0.0700105	0.224132	0.0487939	0.417814		79.8	0.700105	2.24132	0.417814
79.9	2.24346	0.004181	0.0489087	70.131		79.9	0.070131	0.224346	0.0489087	0.4181		79.9	0.70131	2.24346	0.4181
80	2.24559	0.00418386	0.0490223	70.2515		80	0.0702515	0.224559	0.0490223	0.418386		80	0.702515	2.24559	0.418386
80.1	2.24773	0.00418673	0.0491347	70.3721		80.1	0.0703721	0.224773	0.0491347	0.418673		80.1	0.703721	2.24773	0.418673
80.2	2.24987	0.00418961	0.0492459	70.4926		80.2	0.0704926	0.224987	0.0492459	0.418961		80.2	0.704926	2.24987	0.418961
80.3	2.25201	0.00419249	0.049356	70.6132		80.3	0.0706132	0.225201	0.049356	0.419249		80.3	0.706132	2.25201	0.419249
80.4	2.25414	0.00419537	0.0494651	70.7338		80.4	0.0707338	0.225414	0.0494651	0.419537		80.4	0.707338	2.25414	0.419537
80.5	2.25628	0.00419826	0.049573	70.8543		80.5	0.0708543	0.225628	0.049573	0.419826		80.5	0.708543	2.25628	0.419826
80.6	2.25842	0.00420116	0.04968	70.975		80.6	0.070975	0.225842	0.04968	0.420116		80.6	0.70975	2.25842	0.420116
80.7	2.26056	0.00420405	0.049786	71.0956		80.7	0.0710956	0.226056	0.049786	0.420405		80.7	0.710956	2.26056	0.420405
80.8	2.2627	0.00420696	0.049891	71.2162		80.8	0.0712162	0.22627	0.049891	0.420696		80.8	0.712162	2.2627	0.420696
80.9	2.26484	0.00420987	0.0499951	71.3369		80.9	0.0713369	0.226484	0.0499951	0.420987		80.9	0.713369	2.26484	0.420987
81	2.26698	0.00421278	0.0500984	71.4576		81	0.0714576	0.226698	0.0500984	0.421278		81	0.714576	2.26698	0.421278
81.1	2.26912	0.0042157	0.0502008	71.5784		81.1	0.0715784	0.226912	0.0502008	0.42157		81.1	0.715784	2.26912	0.42157
81.2	2.27126	0.00421862	0.0503024	71.6991		81.2	0.0716991	0.227126	0.0503024	0.421862		81.2	0.716991	2.27126	0.421862
81.3	2.2734	0.00422155	0.0504032	71.82		81.3	0.07182	0.22734	0.0504032	0.422155		81.3	0.7182	2.2734	0.422155
81.4	2.27555	0.00422448	0.0505033	71.9408		81.4	0.0719408	0.227555	0.0505033	0.422448		81.4	0.719408	2.27555	0.422448
81.5	2.27769	0.00422741	0.0506026	72.0617		81.5	0.0720617	0.227769	0.0506026	0.422741		81.5	0.720617	2.27769	0.422741
81.6	2.27983	0.00423036	0.0507012	72.1826		81.6	0.0721826	0.227983	0.0507012	0.423036		81.6	0.721826	2.27983	0.423036
81.7	2.28198	0.0042333	0.0507992	72.3035		81.7	0.0723035	0.228198	0.0507992	0.42333		81.7	0.723035	2.28198	0.42333
81.8	2.28412	0.00423625	0.0508965	72.4245		81.8	0.0724245	0.228412	0.0508965	0.423625		81.8	0.724245	2.28412	0.423625
81.9	2.28627	0.00423921	0.0509932	72.5455		81.9	0.0725455	0.228627	0.0509932	0.423921		81.9	0.725455	2.28627	0.423921
82	2.28842	0.00424217	0.0510892	72.6666		82	0.0726666	0.228842	0.0510892	0.424217		82	0.726666	2.28842	0.424217
82.1	2.29056	0.00424513	0.0511847	72.7877		82.1	0.0727877	0.229056	0.0511847	0.424513		82.1	0.727877	2.29056	0.424513
82.2	2.29271	0.0042481	0.0512797	72.9089		82.2	0.0729089	0.229271	0.0512797	0.42481		82.2	0.729089	2.29271	0.42481
82.3	2.29486	0.00425108	0.0513741	73.0301		82.3	0.0730301	0.229486	0.0513741	0.425108		82.3	0.730301	2.29486	0.425108
82.4	2.29701	0.00425406	0.051468	73.1514		82.4	0.0731514	0.229701	0.051468	0.425406		82.4	0.731514	2.29701	0.425406
82.5	2.29916	0.00425704	0.0515614	73.2727		82.5	0.0732727	0.229916	0.0515614	0.425704		82.5	0.732727	2.29916	0.425704
82.6	2.30131	0.00426003	0.0516543	73.3941		82.6	0.0733941	0.230131	0.0516543	0.426003		82.6	0.733941	2.30131	0.426003
82.7	2.30347	0.00426302	0.0517468	73.5155		82.7	0.0735155	0.230347	0.0517468	0.426302		82.7	0.735155	2.30347	0.426302
82.8	2.30562	0.00426602	0.0518388	73.637		82.8	0.073637	0.230562	0.0518388	0.426602		82.8	0.73637	2.30562	0.426602
82.9	2.30778	0.00426903	0.0519304	73.7586		82.9	0.0737586	0.230778	0.0519304	0.426903		82.9	0.737586	2.30778	0.426903
83	2.30993	0.00427204	0.0520217	73.8802		83	0.0738802	0.230993	0.0520217	0.427204		83	0.738802	2.30993	0.427204
83.1	2.31209	0.00427505	0.0521125	74.0018		83.1	0.0740018	0.231209	0.0521125	0.427505		83.1	0.740018	2.31209	0.427505
83.2	2.31425	0.00427807	0.052203	74.1236		83.2	0.0741236	0.231425	0.052203	0.427807		83.2	0.741236	2.31425	0.427807
83.3	2.31641	0.00428109	0.0522931	74.2454		83.3	0.0742454	0.231641	0.0522931	0.428109		83.3	0.742454	2.31641	0.428109
83.4	2.31857	0.00428412	0.0523829	74.3672		83.4	0.0743672	0.231857	0.0523829	0.428412		83.4	0.743672	2.31857	0.428412
83.5	2.32073	0.00428715	0.0524724	74.4892		83.5	0.0744892	0.232073	0.0524724	0.428715		83.5	0.744892	2.32073	0.428715
83.6	2.32289	0.00429019	0.0525616	74.6112		83.6	0.0746112	0.232289	0.0525616	0.429019		83.6	0.746112	2.32289	0.429019
83.7	2.32506	0.00429323	0.0526505	74.7332		83.7	0.0747332	0.232506	0.0526505	0.429323		83.7	0.747332	2.32506	0.429323
83.8	2.32722	0.00429627	0.0527391	74.8554		83.8	0.0748554	0.232722	0.0527391	0.429627		83.8	0.748554	2.32722	0.429627
83.9	2.32939	0.00429933	0.0528274	74.9776		83.9	0.0749776	0.232939	0.0528274	0.429933		83.9	0.749776	2.32939	0.429933
84	2.33156	0.00430238	0.0529155	75.0999		84	0.0750999	0.233156	0.0529155	0.430238		84	0.750999	2.33156	0.430238
84.1	2.33373	0.00430544	0.0530033	75.2222		84.1	0.0752222	0.233373	0.0530033	0.430544		84.1	0.752222	2.33373	0.430544
84.2	2.3359	0.00430851	0.053091	75.3447		84.2	0.0753447	0.23359	0.053091	0.430851		84.2	0.753447	2.3359	0.430851
84.3	2.33807	0.00431158	0.0531784	75.4672		84.3	0.0754672	0.233807	0.0531784	0.431158		84.3	0.754672	2.33807	0.431158
84.4	2.34024	0.00431466	0.0532656	75.5898		84.4	0.0755898	0.234024	0.0532656	0.431466		84.4	0.755898	2.34024	0.431466
84.5	2.34242	0.00431774	0.0533526	75.7125		84.5	0.0757125	0.234242	0.0533526	0.431774		84.5	0.757125	2.34242	0.431774
84.6	2.3446	0.00432082	0.0534394	75.8352		84.6	0.0758352	0.23446	0.0534394	0.432082		84.6	0.758352	2.3446	0.432082
84.7	2.34677	0.00432391	0.0535261	75.9581		84.7	0.0759581	0.234677	0.0535261	0.432391		84.7	0.759581	2.34677	0.432391
84.8	2.34895	0.00432701	0.0536125	76.081		84.8	0.076081	0.234895	0.0536125	0.432701		84.8	0.76081	2.34895	0.432701
84.9	2.35114	0.00433011	0.0536989	76.204		84.9	0.076204	0.235114	0.0536989	0.433011		84.9	0.76204	2.35114	0.433011
85	2.35332	0.00433322	0.0537851	76.3271		85	0.0763271	0.235332	0.0537851	0.433322		85	0.763271	2.35332	0.433322
85.1	2.35549	0.00433633	0.0538694	76.4497		85.1	0.0764497	0.235549	0.0538694	0.433633		85.1	0.764497	2.35549	0.433633
85.2	2.35764	0.00433944	0.0539503	76.571		85.2	0.076571	0.235764	0.0539503	0.433944		85.2	0.76571	2.35764	0.433944
85.3	2.35977	0.00434255	0.0540277	76.6912		85.3	0.0766912	0.235977	0.0540277	0.434255		85.3	0.766912	2.35977	0.434255
85.4	2.36188	0.00434567	0.0541019	76.8101		85.4	0.0768101	0.236188	0.0541019	0.434567		85.4	0.768101	2.36188	0.434567
85.5	2.36397	0.0043488	0.0541728	76.9279		85.5	0.0769279	0.236397	0.0541728	0.43488		85.5	0.769279	2.36397	0.43488
85.6	2.36604	0.00435192	0.0542408	77.0445		85.6	0.0770445	0.236604	0.0542408	0.435192		85.6	0.770445	2.36604	0.435192
85.7	2.36808	0.00435505	0.0543058	77.16		85.7	0.07716	0.236808	0.0543058	0.435505		85.7	0.7716	2.36808	0.435505
85.8	2.37011	0.00435819	0.054368	77.2743		85.8	0.0772743	0.237011	0.054368	0.435819		85.8	0.772743	2.37011	0.435819
85.9	2.37212	0.00436132	0.0544274	77.3875		85.9	0.0773875	0.237212	0.0544274	0.436132		85.9	0.773875	2.37212	0.436132
86	2.37411	0.00436446	0.0544842	77.4996		86	0.0774996	0.237411	0.0544842	0.436446		86	0.774996	2.37411	0.436446
86.1	2.37608	0.00436761	0.0545384	77.6106		86.1	0.0776106	0.237608	0.0545384	0.436761		86.1	0.776106	2.37608	0.436761
86.2	2.37802	0.00437075	0.0545902	77.7206		86.2	0.0777206	0.237802	0.0545902	0.437075		86.2	0.777206	2.37802	0.437075
86.3	2.37995	0.0043739	0.0546396	77.8294		86.3	0.0778294	0.237995	0.0546396	0.43739		86.3	0.778294	2.37995	0.43739
86.4	2.38187	0.00437705	0.0546868	77.9373		86.4	0.0779373	0.238187	0.0546868	0.437705		86.4	0.779373	2.38187	0.437705
86.5	2.38376	0.00438021	0.0547317	78.044		86.5	0.078044	0.238376	0.0547317	0.438021		86.5	0.78044	2.38376	0.438021
86.6	2.38563	0.00438337	0.0547745	78.1498		86.6	0.0781498	0.238563	0.0547745	0.438337		86.6	0.781498	2.38563	0.438337
86.7	2.38749	0.00438653	0.0548153	78.2545		86.7	0.0782545	0.238749	0.0548153	0.438653		86.7	0.782545	2.38749	0.438653
86.8	2.38933	0.00438969	0.0548541	78.3582		86.8	0.0783582	0.238933	0.0548541	0.438969		86.8	0.783582	2.38933	0.438969
86.9	2.39115	0.00439286	0.0548911	78.461		86.9	0.078461	0.239115	0.0548911	0.439286		86.9	0.78461	2.39115	0.439286
87	2.39296	0.00439603	0.0549262	78.5627		87	0.0785627	0.239296	0.0549262	0.439603		87	0.785627	2.39296	0.439603
87.1	2.39474	0.0043992	0.0549596	78.6635		87.1	0.0786635	0.239474	0.0549596	0.43992		87.1	0.786635	2.39474	0.43992
87.2	2.39651	0.00440238	0.0549913	78.7634		87.2	0.0787634	0.239651	0.0549913	0.440238		87.2	0.787634	2.39651	0.440238
87.3	2.39827	0.00440556	0.0550213	78.8623		87.3	0.0788623	0.239827	0.0550213	0.440556		87.3	0.788623	2.39827	0.440556
87.4	2.4	0.00440874	0.0550498	78.9602		87.4	0.0789602	0.24	0.0550498	0.440874		87.4	0.789602	2.4	0.440874
87.5	2.40172	0.00441193	0.0550768	79.0573		87.5	0.0790573	0.240172	0.0550768	0.441193		87.5	0.790573	2.40172	0.441193
87.6	2.40343	0.00441511	0.0551024	79.1534		87.6	0.0791534	0.240343	0.0551024	0.441511		87.6	0.791534	2.40343	0.441511
87.7	2.40512	0.0044183	0.0551265	79.2486		87.7	0.0792486	0.240512	0.0551265	0.44183		87.7	0.792486	2.40512	0.44183
87.8	2.40679	0.0044215	0.0551493	79.343		87.8	0.079343	0.240679	0.0551493	0.44215		87.8	0.79343	2.40679	0.44215
87.9	2.40845	0.00442469	0.0551709	79.4364		87.9	0.0794364	0.240845	0.0551709	0.442469		87.9	0.794364	2.40845	0.442469
88	2.41009	0.00442789	0.0551912	79.529		88	0.079529	0.241009	0.0551912	0.442789		88	0.79529	2.41009	0.442789
88.1	2.41172	0.00443109	0.0552103	79.6208		88.1	0.0796208	0.241172	0.0552103	0.443109		88.1	0.796208	2.41172	0.443109
88.2	2.41333	0.0044343	0.0552283	79.7117		88.2	0.0797117	0.241333	0.0552283	0.44343		88.2	0.797117	2.41333	0.44343
88.3	2.41492	0.0044375	0.0552452	79.8017		88.3	0.0798017	0.241492	0.0552452	0.44375		88.3	0.798017	2.41492	0.44375
88.4	2.41651	0.00444071	0.055261	79.891		88.4	0.079891	0.241651	0.055261	0.444071		88.4	0.79891	2.41651	0.444071
88.5	2.41807	0.00444393	0.0552758	79.9794		88.5	0.0799794	0.241807	0.0552758	0.444393		88.5	0.799794	2.41807	0.444393
88.6	2.41963	0.00444714	0.0552897	80.067		88.6	0.080067	0.241963	0.0552897	0.444714		88.6	0.80067	2.41963	0.444714
88.7	2.42117	0.00445036	0.0553027	80.1538		88.7	0.0801538	0.242117	0.0553027	0.445036		88.7	0.801538	2.42117	0.445036
88.8	2.42269	0.00445358	0.0553147	80.2399		88.8	0.0802399	0.242269	0.0553147	0.445358		88.8	0.802399	2.42269	0.445358
88.9	2.4242	0.0044568	0.055326	80.3251		88.9	0.0803251	0.24242	0.055326	0.44568		88.9	0.803251	2.4242	0.44568
89	2.4257	0.00446002	0.0553364	80.4096		89	0.0804096	0.24257	0.0553364	0.446002		89	0.804096	2.4257	0.446002
89.1	2.42719	0.00446325	0.055346	80.4933		89.1	0.0804933	0.242719	0.055346	0.446325		89.1	0.804933	2.42719	0.446325
89.2	2.42866	0.00446648	0.0553549	80.5763		89.2	0.0805763	0.242866	0.0553549	0.446648		89.2	0.805763	2.42866	0.446648
89.3	2.43012	0.00446971	0.0553631	80.6586		89.3	0.0806586	0.243012	0.0553631	0.446971		89.3	0.806586	2.43012	0.446971
89.4	2.43156	0.00447295	0.0553706	80.7401		89.4	0.0807401	0.243156	0.0553706	0.447295		89.4	0.807401	2.43156	0.447295
89.5	2.43299	0.00447618	0.0553775	80.8209		89.5	0.0808209	0.243299	0.0553775	0.447618		89.5	0.808209	2.43299	0.447618
89.6	2.43441	0.00447942	0.0553837	80.901		89.6	0.080901	0.243441	0.0553837	0.447942		89.6	0.80901	2.43441	0.447942
89.7	2.43582	0.00448266	0.0553894	80.9803		89.7	0.0809803	0.243582	0.0553894	0.448266		89.7	0.809803	2.43582	0.448266
89.8	2.43722	0.00448591	0.0553944	81.059		89.8	0.081059	0.243722	0.0553944	0.448591		89.8	0.81059	2.43722	0.448591
89.9	2.4386	0.00448915	0.055399	81.137		89.9	0.081137	0.24386	0.055399	0.448915		89.9	0.81137	2.4386	0.448915
90	2.43997	0.0044924	0.055403	81.2143		90	0.0812143	0.243997	0.055403	0.44924		90	0.812143	2.43997	0.44924
90.1	2.44133	0.00449565	0.0554066	81.291		90.1	0.081291	0.244133	0.0554066	0.449565		90.1	0.81291	2.44133	0.449565
90.2	2.44268	0.00449891	0.0554097	81.3669		90.2	0.0813669	0.244268	0.0554097	0.449891		90.2	0.813669	2.44268	0.449891
90.3	2.44401	0.00450216	0.0554124	81.4423		90.3	0.0814423	0.244401	0.0554124	0.450216		90.3	0.814423	2.44401	0.450216
90.4	2.44534	0.00450542	0.0554146	81.5169		90.4	0.0815169	0.244534	0.0554146	0.450542		90.4	0.815169	2.44534	0.450542
90.5	2.44665	0.00450868	0.0554164	81.591		90.5	0.081591	0.244665	0.0554164	0.450868		90.5	0.81591	2.44665	0.450868
90.6	2.44795	0.00451194	0.0554179	81.6644		90.6	0.0816644	0.244795	0.0554179	0.451194		90.6	0.816644	2.44795	0.451194
90.7	2.44924	0.00451521	0.055419	81.7372		90.7	0.0817372	0.244924	0.055419	0.451521		90.7	0.817372	2.44924	0.451521
90.8	2.45052	0.00451847	0.0554198	81.8093		90.8	0.0818093	0.245052	0.0554198	0.451847		90.8	0.818093	2.45052	0.451847
90.9	2.45179	0.00452174	0.0554203	81.8809		90.9	0.0818809	0.245179	0.0554203	0.452174		90.9	0.818809	2.45179	0.452174
91	2.45305	0.00452501	0.0554204	81.9519		91	0.0819519	0.245305	0.0554204	0.452501		91	0.819519	2.45305	0.452501
91.1	2.4543	0.00452829	0.0554203	82.0222		91.1	0.0820222	0.24543	0.0554203	0.452829		91.1	0.820222	2.4543	0.452829
91.2	2.45553	0.00453156	0.0554199	82.092		91.2	0.082092	0.245553	0.0554199	0.453156		91.2	0.82092	2.45553	0.453156
91.3	2.45676	0.00453484	0.0554193	82.1612		91.3	0.0821612	0.245676	0.0554193	0.453484		91.3	0.821612	2.45676	0.453484
91.4	2.45798	0.00453812	0.0554184	82.2299		91.4	0.0822299	0.245798	0.0554184	0.453812		91.4	0.822299	2.45798	0.453812
91.5	2.45918	0.0045414	0.0554174	82.2979		91.5	0.0822979	0.245918	0.0554174	0.45414		91.5	0.822979	2.45918	0.45414
91.6	2.46038	0.00454468	0.0554161	82.3654		91.6	0.0823654	0.246038	0.0554161	0.454468		91.6	0.823654	2.46038	0.454468
91.7	2.46157	0.00454797	0.0554146	82.4324		91.7	0.0824324	0.246157	0.0554146	0.454797		91.7	0.824324	2.46157	0.454797
91.8	2.46274	0.00455125	0.0554129	82.4988		91.8	0.0824988	0.246274	0.0554129	0.455125		91.8	0.824988	2.46274	0.455125
91.9	2.46391	0.00455454	0.0554111	82.5647		91.9	0.0825647	0.246391	0.0554111	0.455454		91.9	0.825647	2.46391	0.455454
92	2.46507	0.00455784	0.0554092	82.63		92	0.08263	0.246507	0.0554092	0.455784		92	0.8263	2.46507	0.455784
92.1	2.46621	0.00456113	0.0554059	82.6944		92.1	0.0826944	0.246621	0.0554059	0.456113		92.1	0.826944	2.46621	0.456113
92.2	2.46733	0.00456442	0.0554003	82.7574		92.2	0.0827574	0.246733	0.0554003	0.456442		92.2	0.827574	2.46733	0.456442
92.3	2.46842	0.00456772	0.0553925	82.8191		92.3	0.0828191	0.246842	0.0553925	0.456772		92.3	0.828191	2.46842	0.456772
92.4	2.46949	0.00457101	0.0553824	82.8794		92.4	0.0828794	0.246949	0.0553824	0.457101		92.4	0.828794	2.46949	0.457101
92.5	2.47054	0.00457431	0.0553703	82.9384		92.5	0.0829384	0.247054	0.0553703	0.457431		92.5	0.829384	2.47054	0.457431
92.6	2.47156	0.00457761	0.0553562	82.9961		92.6	0.0829961	0.247156	0.0553562	0.457761		92.6	0.829961	2.47156	0.457761
92.7	2.47256	0.00458091	0.0553401	83.0525		92.7	0.0830525	0.247256	0.0553401	0.458091		92.7	0.830525	2.47256	0.458091
92.8	2.47354	0.00458421	0.0553222	83.1076		92.8	0.0831076	0.247354	0.0553222	0.458421		92.8	0.831076	2.47354	0.458421
92.9	2.47449	0.00458751	0.0553025	83.1614		92.9	0.0831614	0.247449	0.0553025	0.458751		92.9	0.831614	2.47449	0.458751
93	2.47543	0.00459081	0.0552811	83.214		93	0.083214	0.247543	0.0552811	0.459081		93	0.83214	2.47543	0.459081
93.1	2.47634	0.00459411	0.0552581	83.2654		93.1	0.0832654	0.247634	0.0552581	0.459411		93.1	0.832654	2.47634	0.459411
93.2	2.47723	0.00459741	0.0552335	83.3156		93.2	0.0833156	0.247723	0.0552335	0.459741		93.2	0.833156	2.47723	0.459741
93.3	2.47809	0.00460072	0.0552074	83.3645		93.3	0.0833645	0.247809	0.0552074	0.460072		93.3	0.833645	2.47809	0.460072
93.4	2.47894	0.00460402	0.0551798	83.4123		93.4	0.0834123	0.247894	0.0551798	0.460402		93.4	0.834123	2.47894	0.460402
93.5	2.47977	0.00460732	0.0551509	83.4589		93.5	0.0834589	0.247977	0.0551509	0.460732		93.5	0.834589	2.47977	0.460732
93.6	2.48057	0.00461063	0.0551207	83.5044		93.6	0.0835044	0.248057	0.0551207	0.461063		93.6	0.835044	2.48057	0.461063
93.7	2.48136	0.00461393	0.0550892	83.5487		93.7	0.0835487	0.248136	0.0550892	0.461393		93.7	0.835487	2.48136	0.461393
93.8	2.48213	0.00461724	0.0550566	83.5919		93.8	0.0835919	0.248213	0.0550566	0.461724		93.8	0.835919	2.48213	0.461724
93.9	2.48287	0.00462055	0.0550227	83.6339		93.9	0.0836339	0.248287	0.0550227	0.462055		93.9	0.836339	2.48287	0.462055
94	2.4836	0.00462385	0.0549878	83.6749		94	0.0836749	0.24836	0.0549878	0.462385		94	0.836749	2.4836	0.462385
94.1	2.48431	0.00462716	0.0549518	83.7148		94.1	0.0837148	0.248431	0.0549518	0.462716		94.1	0.837148	2.48431	0.462716
94.2	2.48499	0.00463047	0.0549148	83.7537		94.2	0.0837537	0.248499	0.0549148	0.463047		94.2	0.837537	2.48499	0.463047
94.3	2.48566	0.00463378	0.0548769	83.7915		94.3	0.0837915	0.248566	0.0548769	0.463378		94.3	0.837915	2.48566	0.463378
94.4	2.48632	0.00463709	0.0548381	83.8282		94.4	0.0838282	0.248632	0.0548381	0.463709		94.4	0.838282	2.48632	0.463709
94.5	2.48695	0.0046404	0.0547983	83.8639		94.5	0.0838639	0.248695	0.0547983	0.46404		94.5	0.838639	2.48695	0.46404
94.6	2.48756	0.0046437	0.0547578	83.8986		94.6	0.0838986	0.248756	0.0547578	0.46437		94.6	0.838986	2.48756	0.46437
94.7	2.48816	0.00464701	0.0547165	83.9323		94.7	0.0839323	0.248816	0.0547165	0.464701		94.7	0.839323	2.48816	0.464701
94.8	2.48874	0.00465032	0.0546744	83.965		94.8	0.083965	0.248874	0.0546744	0.465032		94.8	0.83965	2.48874	0.465032
94.9	2.4893	0.00465363	0.0546317	83.9967		94.9	0.0839967	0.24893	0.0546317	0.465363		94.9	0.839967	2.4893	0.465363
95	2.48985	0.00465694	0.0545882	84.0275		95	0.0840275	0.248985	0.0545882	0.465694		95	0.840275	2.48985	0.465694
95.1	2.49038	0.00466026	0.0545441	84.0573		95.1	0.0840573	0.249038	0.0545441	0.466026		95.1	0.840573	2.49038	0.466026
95.2	2.49089	0.00466357	0.0544994	84.0862		95.2	0.0840862	0.249089	0.0544994	0.466357		95.2	0.840862	2.49089	0.466357
95.3	2.49139	0.00466688	0.0544542	84.1142		95.3	0.0841142	0.249139	0.0544542	0.466688		95.3	0.841142	2.49139	0.466688
95.4	2.49186	0.00467019	0.0544084	84.1412		95.4	0.0841412	0.249186	0.0544084	0.467019		95.4	0.841412	2.49186	0.467019
95.5	2.49233	0.0046735	0.0543621	84.1673		95.5	0.0841673	0.249233	0.0543621	0.46735		95.5	0.841673	2.49233	0.46735
95.6	2.49278	0.00467681	0.0543153	84.1925		95.6	0.0841925	0.249278	0.0543153	0.467681		95.6	0.841925	2.49278	0.467681
95.7	2.49321	0.00468012	0.054268	84.2169		95.7	0.0842169	0.249321	0.054268	0.468012		95.7	0.842169	2.49321	0.468012
95.8	2.49362	0.00468343	0.0542203	84.2404		95.8	0.0842404	0.249362	0.0542203	0.468343		95.8	0.842404	2.49362	0.468343
95.9	2.49402	0.00468674	0.0541723	84.263		95.9	0.084263	0.249402	0.0541723	0.468674		95.9	0.84263	2.49402	0.468674
96	2.49441	0.00469005	0.0541238	84.2848		96	0.0842848	0.249441	0.0541238	0.469005		96	0.842848	2.49441	0.469005
96.1	2.49478	0.00469336	0.054075	84.3057		96.1	0.0843057	0.249478	0.054075	0.469336		96.1	0.843057	2.49478	0.469336
96.2	2.49514	0.00469667	0.0540259	84.3258		96.2	0.0843258	0.249514	0.0540259	0.469667		96.2	0.843258	2.49514	0.469667
96.3	2.49548	0.00469999	0.0539765	84.3451		96.3	0.0843451	0.249548	0.0539765	0.469999		96.3	0.843451	2.49548	0.469999
96.4	2.49581	0.0047033	0.0539268	84.3636		96.4	0.0843636	0.249581	0.0539268	0.47033		96.4	0.843636	2.49581	0.47033
96.5	2.49612	0.00470661	0.0538768	84.3813		96.5	0.0843813	0.249612	0.0538768	0.470661		96.5	0.843813	2.49612	0.470661
96.6	2.49642	0.00470992	0.0538266	84.3982		96.6	0.0843982	0.249642	0.0538266	0.470992		96.6	0.843982	2.49642	0.470992
96.7	2.49671	0.00471323	0.0537762	84.4144		96.7	0.0844144	0.249671	0.0537762	0.471323		96.7	0.844144	2.49671	0.471323
96.8	2.49698	0.00471654	0.0537256	84.4297		96.8	0.0844297	0.249698	0.0537256	0.471654		96.8	0.844297	2.49698	0.471654
96.9	2.49724	0.00471985	0.0536748	84.4443		96.9	0.0844443	0.249724	0.0536748	0.471985		96.9	0.844443	2.49724	0.471985
97	2.49749	0.00472316	0.0536238	84.4582		97	0.0844582	0.249749	0.0536238	0.472316		97	0.844582	2.49749	0.472316
97.1	2.49772	0.00472647	0.0535727	84.4714		97.1	0.0844714	0.249772	0.0535727	0.472647		97.1	0.844714	2.49772	0.472647
97.2	2.49794	0.00472978	0.0535214	84.4838		97.2	0.0844838	0.249794	0.0535214	0.472978		97.2	0.844838	2.49794	0.472978
97.3	2.49815	0.00473308	0.05347	84.4955		97.3	0.0844955	0.249815	0.05347	0.473308		97.3	0.844955	2.49815	0.473308
97.4	2.49834	0.00473639	0.0534186	84.5064		97.4	0.0845064	0.249834	0.0534186	0.473639		97.4	0.845064	2.49834	0.473639
97.5	2.49852	0.0047397	0.053367	84.5167		97.5	0.0845167	0.249852	0.053367	0.47397		97.5	0.845167	2.49852	0.47397
97.6	2.49869	0.00474301	0.0533153	84.5263		97.6	0.0845263	0.249869	0.0533153	0.474301		97.6	0.845263	2.49869	0.474301
97.7	2.49885	0.00474632	0.0532636	84.5352		97.7	0.0845352	0.249885	0.0532636	0.474632		97.7	0.845352	2.49885	0.474632
97.8	2.499	0.00474962	0.0532119	84.5435		97.8	0.0845435	0.2499	0.0532119	0.474962		97.8	0.845435	2.499	0.474962
97.9	2.49913	0.00475293	0.0531601	84.5511		97.9	0.0845511	0.249913	0.0531601	0.475293		97.9	0.845511	2.49913	0.475293
98	2.49926	0.00475624	0.0531082	84.558		98	0.084558	0.249926	0.0531082	0.475624		98	0.84558	2.49926	0.475624
98.1	2.49937	0.00475954	0.0530564	84.5643		98.1	0.0845643	0.249937	0.0530564	0.475954		98.1	0.845643	2.49937	0.475954
98.2	2.49947	0.00476285	0.0530045	84.5699		98.2	0.0845699	0.249947	0.0530045	0.476285		98.2	0.845699	2.49947	0.476285
98.3	2.49956	0.00476615	0.0529527	84.5749		98.3	0.0845749	0.249956	0.0529527	0.476615		98.3	0.845749	2.49956	0.476615
98.4	2.49963	0.00476946	0.0529009	84.5793		98.4	0.0845793	0.249963	0.0529009	0.476946		98.4	0.845793	2.49963	0.476946
98.5	2.4997	0.00477276	0.0528491	84.5831		98.5	0.0845831	0.24997	0.0528491	0.477276		98.5	0.845831	2.4997	0.477276
98.6	2.49976	0.00477606	0.0527973	84.5862		98.6	0.0845862	0.249976	0.0527973	0.477606		98.6	0.845862	2.49976	0.477606
98.7	2.4998	0.00477937	0.0527456	84.5888		98.7	0.0845888	0.24998	0.0527456	0.477937		98.7	0.845888	2.4998	0.477937
98.8	2.49984	0.00478267	0.0526939	84.5908		98.8	0.0845908	0.249984	0.0526939	0.478267		98.8	0.845908	2.49984	0.478267
98.9	2.49986	0.00478597	0.0526423	84.5922		98.9	0.0845922	0.249986	0.0526423	0.478597		98.9	0.845922	2.49986	0.478597
99	2.49988	0.00478927	0.0525907	84.593		99	0.084593	0.249988	0.0525907	0.478927		99	0.84593	2.49988	0.478927
99.1	2.49988	0.00479257	0.0525389	84.5932		99.1	0.0845932	0.249988	0.0525389	0.479257		99.1	0.845932	2.49988	0.479257
99.2	2.49987	0.00479587	0.0524866	84.5925		99.2	0.0845925	0.249987	0.0524866	0.479587		99.2	0.845925	2.49987	0.479587
99.3	2.49984	0.00479917	0.0524338	84.5911		99.3	0.0845911	0.249984	0.0524338	0.479917		99.3	0.845911	2.49984	0.479917
99.4	2.4998	0.00480247	0.0523805	84.5889		99.4	0.0845889	0.24998	0.0523805	0.480247		99.4	0.845889	2.4998	0.480247
99.5	2.49975	0.00480577	0.0523268	84.5859		99.5	0.0845859	0.249975	0.0523268	0.480577		99.5	0.845859	2.49975	0.480577
99.6	2.49968	0.00480906	0.0522726	84.5822		99.6	0.0845822	0.249968	0.0522726	0.480906		99.6	0.845822	2.49968	0.480906
99.7	2.4996	0.00481236	0.0522181	84.5777		99.7	0.0845777	0.24996	0.0522181	0.481236		99.7	0.845777	2.4996	0.481236
99.8	2.49951	0.00481565	0.0521631	84.5725		99.8	0.0845725	0.249951	0.0521631	0.481565		99.8	0.845725	2.49951	0.481565
99.9	2.49941	0.00481895	0.0521079	84.5665		99.9	0.0845665	0.249941	0.0521079	0.481895		99.9	0.845665	2.49941	0.481895
100	2.49929	0.00482224	0.0520523	84.5599		100	0.0845599	0.249929	0.0520523	0.482224		100	0.845599	2.49929	0.482224
100.1	2.49916	0.00482553	0.0519964	84.5525		100.1	0.0845525	0.249916	0.0519964	0.482553		100.1	0.845525	2.49916	0.482553
100.2	2.49902	0.00482882	0.0519402	84.5445		100.2	0.0845445	0.249902	0.0519402	0.482882		100.2	0.845445	2.49902	0.482882
100.3	2.49886	0.00483211	0.0518837	84.5357		100.3	0.0845357	0.249886	0.0518837	0.483211		100.3	0.845357	2.49886	0.483211
100.4	2.49869	0.0048354	0.0518271	84.5263		100.4	0.0845263	0.249869	0.0518271	0.48354		100.4	0.845263	2.49869	0.48354
100.5	2.49851	0.00483869	0.0517702	84.5162		100.5	0.0845162	0.249851	0.0517702	0.483869		100.5	0.845162	2.49851	0.483869
100.6	2.49832	0.00484197	0.0517131	84.5055		100.6	0.0845055	0.249832	0.0517131	0.484197		100.6	0.845055	2.49832	0.484197
100.7	2.49812	0.00484526	0.0516558	84.4941		100.7	0.0844941	0.249812	0.0516558	0.484526		100.7	0.844941	2.49812	0.484526
100.8	2.49791	0.00484854	0.0515983	84.482		100.8	0.084482	0.249791	0.0515983	0.484854		100.8	0.84482	2.49791	0.484854
100.9	2.49768	0.00485182	0.0515407	84.4694		100.9	0.0844694	0.249768	0.0515407	0.485182		100.9	0.844694	2.49768	0.485182
101	2.49745	0.0048551	0.0514829	84.4561		101	0.0844561	0.249745	0.0514829	0.48551		101	0.844561	2.49745	0.48551
101.1	2.4972	0.00485838	0.051425	84.4422		101.1	0.0844422	0.24972	0.051425	0.485838		101.1	0.844422	2.4972	0.485838
101.2	2.49694	0.00486166	0.0513671	84.4277		101.2	0.0844277	0.249694	0.0513671	0.486166		101.2	0.844277	2.49694	0.486166
101.3	2.49668	0.00486494	0.051309	84.4125		101.3	0.0844125	0.249668	0.051309	0.486494		101.3	0.844125	2.49668	0.486494
101.4	2.4964	0.00486822	0.0512508	84.3968		101.4	0.0843968	0.24964	0.0512508	0.486822		101.4	0.843968	2.4964	0.486822
101.5	2.49611	0.00487149	0.0511926	84.3805		101.5	0.0843805	0.249611	0.0511926	0.487149		101.5	0.843805	2.49611	0.487149
101.6	2.49581	0.00487477	0.0511343	84.3637		101.6	0.0843637	0.249581	0.0511343	0.487477		101.6	0.843637	2.49581	0.487477
101.7	2.4955	0.00487804	0.051076	84.3462		101.7	0.0843462	0.24955	0.051076	0.487804		101.7	0.843462	2.4955	0.487804
101.8	2.49518	0.00488131	0.0510176	84.3282		101.8	0.0843282	0.249518	0.0510176	0.488131		101.8	0.843282	2.49518	0.488131
101.9	2.49485	0.00488458	0.0509592	84.3097		101.9	0.0843097	0.249485	0.0509592	0.488458		101.9	0.843097	2.49485	0.488458
102	2.49451	0.00488785	0.0509008	84.2906		102	0.0842906	0.249451	0.0509008	0.488785		102	0.842906	2.49451	0.488785
102.1	2.49417	0.00489112	0.0508424	84.271		102.1	0.084271	0.249417	0.0508424	0.489112		102.1	0.84271	2.49417	0.489112
102.2	2.49381	0.00489439	0.0507841	84.2508		102.2	0.0842508	0.249381	0.0507841	0.489439		102.2	0.842508	2.49381	0.489439
102.3	2.49344	0.00489765	0.0507257	84.2301		102.3	0.0842301	0.249344	0.0507257	0.489765		102.3	0.842301	2.49344	0.489765
102.4	2.49307	0.00490091	0.0506674	84.2089		102.4	0.0842089	0.249307	0.0506674	0.490091		102.4	0.842089	2.49307	0.490091
102.5	2.49268	0.00490418	0.050609	84.1872		102.5	0.0841872	0.249268	0.050609	0.490418		102.5	0.841872	2.49268	0.490418
102.6	2.49229	0.00490744	0.0505508	84.165		102.6	0.084165	0.249229	0.0505508	0.490744		102.6	0.84165	2.49229	0.490744
102.7	2.49188	0.0049107	0.0504926	84.1423		102.7	0.0841423	0.249188	0.0504926	0.49107		102.7	0.841423	2.49188	0.49107
102.8	2.49147	0.00491395	0.0504344	84.1191		102.8	0.0841191	0.249147	0.0504344	0.491395		102.8	0.841191	2.49147	0.491395
102.9	2.49105	0.00491721	0.0503763	84.0954		102.9	0.0840954	0.249105	0.0503763	0.491721		102.9	0.840954	2.49105	0.491721
103	2.49063	0.00492047	0.0503183	84.0713		103	0.0840713	0.249063	0.0503183	0.492047		103	0.840713	2.49063	0.492047
103.1	2.49019	0.00492372	0.0502603	84.0467		103.1	0.0840467	0.249019	0.0502603	0.492372		103.1	0.840467	2.49019	0.492372
103.2	2.48974	0.00492697	0.0502025	84.0216		103.2	0.0840216	0.248974	0.0502025	0.492697		103.2	0.840216	2.48974	0.492697
103.3	2.48929	0.00493022	0.0501447	83.996		103.3	0.083996	0.248929	0.0501447	0.493022		103.3	0.83996	2.48929	0.493022
103.4	2.48883	0.00493347	0.050087	83.9701		103.4	0.0839701	0.248883	0.050087	0.493347		103.4	0.839701	2.48883	0.493347
103.5	2.48836	0.00493672	0.0500294	83.9436		103.5	0.0839436	0.248836	0.0500294	0.493672		103.5	0.839436	2.48836	0.493672
103.6	2.48789	0.00493997	0.049972	83.9168		103.6	0.0839168	0.248789	0.049972	0.493997		103.6	0.839168	2.48789	0.493997
103.7	2.4874	0.00494321	0.0499146	83.8895		103.7	0.0838895	0.24874	0.0499146	0.494321		103.7	0.838895	2.4874	0.494321
103.8	2.48691	0.00494646	0.0498574	83.8618		103.8	0.0838618	0.248691	0.0498574	0.494646		103.8	0.838618	2.48691	0.494646
103.9	2.48641	0.0049497	0.0498002	83.8336		103.9	0.0838336	0.248641	0.0498002	0.49497		103.9	0.838336	2.48641	0.49497
104	2.48591	0.00495294	0.0497432	83.8051		104	0.0838051	0.248591	0.0497432	0.495294		104	0.838051	2.48591	0.495294
104.1	2.48539	0.00495618	0.0496863	83.7761		104.1	0.0837761	0.248539	0.0496863	0.495618		104.1	0.837761	2.48539	0.495618
104.2	2.48487	0.00495941	0.0496296	83.7468		104.2	0.0837468	0.248487	0.0496296	0.495941		104.2	0.837468	2.48487	0.495941
104.3	2.48434	0.00496265	0.049573	83.717		104.3	0.083717	0.248434	0.049573	0.496265		104.3	0.83717	2.48434	0.496265
104.4	2.48381	0.00496588	0.0495165	83.6869		104.4	0.0836869	0.248381	0.0495165	0.496588		104.4	0.836869	2.48381	0.496588
104.5	2.48327	0.00496912	0.0494602	83.6563		104.5	0.0836563	0.248327	0.0494602	0.496912		104.5	0.836563	2.48327	0.496912
104.6	2.48272	0.00497235	0.049404	83.6254		104.6	0.0836254	0.248272	0.049404	0.497235		104.6	0.836254	2.48272	0.497235
104.7	2.48217	0.00497558	0.0493479	83.5941		104.7	0.0835941	0.248217	0.0493479	0.497558		104.7	0.835941	2.48217	0.497558
104.8	2.4816	0.0049788	0.049292	83.5625		104.8	0.0835625	0.24816	0.049292	0.49788		104.8	0.835625	2.4816	0.49788
104.9	2.48104	0.00498203	0.0492363	83.5305		104.9	0.0835305	0.248104	0.0492363	0.498203		104.9	0.835305	2.48104	0.498203
105	2.48046	0.00498525	0.0491807	83.4981		105	0.0834981	0.248046	0.0491807	0.498525		105	0.834981	2.48046	0.498525
105.1	2.47988	0.00498848	0.0491253	83.4654		105.1	0.0834654	0.247988	0.0491253	0.498848		105.1	0.834654	2.47988	0.498848
105.2	2.4793	0.0049917	0.04907	83.4323		105.2	0.0834323	0.24793	0.04907	0.49917		105.2	0.834323	2.4793	0.49917
105.3	2.4787	0.00499492	0.0490149	83.3989		105.3	0.0833989	0.24787	0.0490149	0.499492		105.3	0.833989	2.4787	0.499492
105.4	2.4781	0.00499813	0.04896	83.3651		105.4	0.0833651	0.24781	0.04896	0.499813		105.4	0.833651	2.4781	0.499813
105.5	2.4775	0.00500135	0.0489052	83.331		105.5	0.083331	0.24775	0.0489052	0.500135		105.5	0.83331	2.4775	0.500135
105.6	2.47689	0.00500456	0.0488506	83.2966		105.6	0.0832966	0.247689	0.0488506	0.500456		105.6	0.832966	2.47689	0.500456
105.7	2.47627	0.00500778	0.0487961	83.2619		105.7	0.0832619	0.247627	0.0487961	0.500778		105.7	0.832619	2.47627	0.500778
105.8	2.47565	0.00501099	0.0487418	83.2268		105.8	0.0832268	0.247565	0.0487418	0.501099		105.8	0.832268	2.47565	0.501099
105.9	2.47502	0.0050142	0.0486877	83.1914		105.9	0.0831914	0.247502	0.0486877	0.50142		105.9	0.831914	2.47502	0.50142
106	2.47439	0.0050174	0.0486338	83.1557		106	0.0831557	0.247439	0.0486338	0.50174		106	0.831557	2.47439	0.50174
106.1	2.47376	0.00502061	0.0485802	83.1198		106.1	0.0831198	0.247376	0.0485802	0.502061		106.1	0.831198	2.47376	0.502061
106.2	2.47312	0.00502382	0.0485273	83.0837		106.2	0.0830837	0.247312	0.0485273	0.502382		106.2	0.830837	2.47312	0.502382
106.3	2.47247	0.00502702	0.0484749	83.0475		106.3	0.0830475	0.247247	0.0484749	0.502702		106.3	0.830475	2.47247	0.502702
106.4	2.47183	0.00503022	0.048423	83.0112		106.4	0.0830112	0.247183	0.048423	0.503022		106.4	0.830112	2.47183	0.503022
106.5	2.47118	0.00503342	0.0483717	82.9747		106.5	0.0829747	0.247118	0.0483717	0.503342		106.5	0.829747	2.47118	0.503342
106.6	2.47053	0.00503662	0.048321	82.9381		106.6	0.0829381	0.247053	0.048321	0.503662		106.6	0.829381	2.47053	0.503662
106.7	2.46988	0.00503981	0.0482707	82.9014		106.7	0.0829014	0.246988	0.0482707	0.503981		106.7	0.829014	2.46988	0.503981
106.8	2.46923	0.00504301	0.048221	82.8645		106.8	0.0828645	0.246923	0.048221	0.504301		106.8	0.828645	2.46923	0.504301
106.9	2.46857	0.0050462	0.0481717	82.8275		106.9	0.0828275	0.246857	0.0481717	0.50462		106.9	0.828275	2.46857	0.50462
107	2.46792	0.00504939	0.048123	82.7904		107	0.0827904	0.246792	0.048123	0.504939		107	0.827904	2.46792	0.504939
107.1	2.46725	0.00505258	0.0480747	82.7532		107.1	0.0827532	0.246725	0.0480747	0.505258		107.1	0.827532	2.46725	0.505258
107.2	2.46659	0.00505577	0.0480269	82.7158		107.2	0.0827158	0.246659	0.0480269	0.505577		107.2	0.827158	2.46659	0.505577
107.3	2.46593	0.00505896	0.0479795	82.6783		107.3	0.0826783	0.246593	0.0479795	0.505896		107.3	0.826783	2.46593	0.505896
107.4	2.46526	0.00506215	0.0479325	82.6407		107.4	0.0826407	0.246526	0.0479325	0.506215		107.4	0.826407	2.46526	0.506215
107.5	2.46459	0.00506533	0.047886	82.603		107.5	0.082603	0.246459	0.047886	0.506533		107.5	0.82603	2.46459	0.506533
107.6	2.46392	0.00506851	0.0478399	82.5652		107.6	0.0825652	0.246392	0.0478399	0.506851		107.6	0.825652	2.46392	0.506851
107.7	2.46325	0.00507169	0.0477942	82.5272		107.7	0.0825272	0.246325	0.0477942	0.507169		107.7	0.825272	2.46325	0.507169
107.8	2.46257	0.00507487	0.0477489	82.4892		107.8	0.0824892	0.246257	0.0477489	0.507487		107.8	0.824892	2.46257	0.507487
107.9	2.4619	0.00507805	0.047704	82.451		107.9	0.082451	0.24619	0.047704	0.507805		107.9	0.82451	2.4619	0.507805
108	2.46122	0.00508122	0.0476595	82.4127		108	0.0824127	0.246122	0.0476595	0.508122		108	0.824127	2.46122	0.508122
108.1	2.46054	0.0050844	0.0476153	82.3744		108.1	0.0823744	0.246054	0.0476153	0.50844		108.1	0.823744	2.46054	0.50844
108.2	2.45986	0.00508757	0.0475715	82.3359		108.2	0.0823359	0.245986	0.0475715	0.508757		108.2	0.823359	2.45986	0.508757
108.3	2.45917	0.00509074	0.047528	82.2973		108.3	0.0822973	0.245917	0.047528	0.509074		108.3	0.822973	2.45917	0.509074
108.4	2.45849	0.00509391	0.0474849	82.2586		108.4	0.0822586	0.245849	0.0474849	0.509391		108.4	0.822586	2.45849	0.509391
108.5	2.4578	0.00509708	0.0474421	82.2198		108.5	0.0822198	0.24578	0.0474421	0.509708		108.5	0.822198	2.4578	0.509708
108.6	2.45711	0.00510025	0.0473997	82.181		108.6	0.082181	0.245711	0.0473997	0.510025		108.6	0.82181	2.45711	0.510025
108.7	2.45642	0.00510341	0.0473576	82.142		108.7	0.082142	0.245642	0.0473576	0.510341		108.7	0.82142	2.45642	0.510341
108.8	2.45573	0.00510657	0.0473158	82.1029		108.8	0.0821029	0.245573	0.0473158	0.510657		108.8	0.821029	2.45573	0.510657
108.9	2.45503	0.00510974	0.0472743	82.0638		108.9	0.0820638	0.245503	0.0472743	0.510974		108.9	0.820638	2.45503	0.510974
109	2.45434	0.0051129	0.047233	82.0245		109	0.0820245	0.245434	0.047233	0.51129		109	0.820245	2.45434	0.51129
109.1	2.45364	0.00511605	0.0471921	81.9852		109.1	0.0819852	0.245364	0.0471921	0.511605		109.1	0.819852	2.45364	0.511605
109.2	2.45294	0.00511921	0.0471515	81.9457		109.2	0.0819457	0.245294	0.0471515	0.511921		109.2	0.819457	2.45294	0.511921
109.3	2.45224	0.00512236	0.0471111	81.9062		109.3	0.0819062	0.245224	0.0471111	0.512236		109.3	0.819062	2.45224	0.512236
109.4	2.45154	0.00512552	0.0470711	81.8666		109.4	0.0818666	0.245154	0.0470711	0.512552		109.4	0.818666	2.45154	0.512552
109.5	2.45083	0.00512867	0.0470313	81.8269		109.5	0.0818269	0.245083	0.0470313	0.512867		109.5	0.818269	2.45083	0.512867
109.6	2.45013	0.00513182	0.0469917	81.7871		109.6	0.0817871	0.245013	0.0469917	0.513182		109.6	0.817871	2.45013	0.513182
109.7	2.44942	0.00513497	0.0469524	81.7473		109.7	0.0817473	0.244942	0.0469524	0.513497		109.7	0.817473	2.44942	0.513497
109.8	2.44871	0.00513811	0.0469134	81.7074		109.8	0.0817074	0.244871	0.0469134	0.513811		109.8	0.817074	2.44871	0.513811
109.9	2.448	0.00514126	0.0468746	81.6674		109.9	0.0816674	0.2448	0.0468746	0.514126		109.9	0.816674	2.448	0.514126
110	2.44729	0.0051444	0.046836	81.6273		110	0.0816273	0.244729	0.046836	0.51444		110	0.816273	2.44729	0.51444
110.1	2.44658	0.00514754	0.0467977	81.5871		110.1	0.0815871	0.244658	0.0467977	0.514754		110.1	0.815871	2.44658	0.514754
110.2	2.44587	0.00515068	0.0467596	81.5469		110.2	0.0815469	0.244587	0.0467596	0.515068		110.2	0.815469	2.44587	0.515068
110.3	2.44515	0.00515382	0.0467217	81.5066		110.3	0.0815066	0.244515	0.0467217	0.515382		110.3	0.815066	2.44515	0.515382
110.4	2.44444	0.00515696	0.046684	81.4662		110.4	0.0814662	0.244444	0.046684	0.515696		110.4	0.814662	2.44444	0.515696
110.5	2.44372	0.00516009	0.0466466	81.4257		110.5	0.0814257	0.244372	0.0466466	0.516009		110.5	0.814257	2.44372	0.516009
110.6	2.443	0.00516323	0.0466094	81.3852		110.6	0.0813852	0.2443	0.0466094	0.516323		110.6	0.813852	2.443	0.516323
110.7	2.44228	0.00516636	0.0465723	81.3446		110.7	0.0813446	0.244228	0.0465723	0.516636		110.7	0.813446	2.44228	0.516636
110.8	2.44156	0.00516949	0.0465355	81.3039		110.8	0.0813039	0.244156	0.0465355	0.516949		110.8	0.813039	2.44156	0.516949
110.9	2.44084	0.00517262	0.0464989	81.2632		110.9	0.0812632	0.244084	0.0464989	0.517262		110.9	0.812632	2.44084	0.517262
111	2.44011	0.00517575	0.0464625	81.2224		111	0.0812224	0.244011	0.0464625	0.517575		111	0.812224	2.44011	0.517575
111.1	2.43939	0.00517887	0.0464262	81.1816		111.1	0.0811816	0.243939	0.0464262	0.517887		111.1	0.811816	2.43939	0.517887
111.2	2.43866	0.00518199	0.0463902	81.1406		111.2	0.0811406	0.243866	0.0463902	0.518199		111.2	0.811406	2.43866	0.518199
111.3	2.43794	0.00518512	0.0463543	81.0996		111.3	0.0810996	0.243794	0.0463543	0.518512		111.3	0.810996	2.43794	0.518512
111.4	2.43721	0.00518824	0.0463186	81.0586		111.4	0.0810586	0.243721	0.0463186	0.518824		111.4	0.810586	2.43721	0.518824
111.5	2.43648	0.00519136	0.0462831	81.0175		111.5	0.0810175	0.243648	0.0462831	0.519136		111.5	0.810175	2.43648	0.519136
111.6	2.43575	0.00519447	0.0462477	80.9763		111.6	0.0809763	0.243575	0.0462477	0.519447		111.6	0.809763	2.43575	0.519447
111.7	2.43502	0.00519759	0.0462125	80.9351		111.7	0.0809351	0.243502	0.0462125	0.519759		111.7	0.809351	2.43502	0.519759
111.8	2.43429	0.0052007	0.0461775	80.8939		111.8	0.0808939	0.243429	0.0461775	0.52007		111.8	0.808939	2.43429	0.52007
111.9	2.43356	0.00520381	0.0461427	80.8525		111.9	0.0808525	0.243356	0.0461427	0.520381		111.9	0.808525	2.43356	0.520381
112	2.43282	0.00520692	0.046108	80.8111		112	0.0808111	0.243282	0.046108	0.520692		112	0.808111	2.43282	0.520692
112.1	2.43209	0.00521003	0.0460734	80.7697		112.1	0.0807697	0.243209	0.0460734	0.521003		112.1	0.807697	2.43209	0.521003
112.2	2.43135	0.00521314	0.046039	80.7282		112.2	0.0807282	0.243135	0.046039	0.521314		112.2	0.807282	2.43135	0.521314
112.3	2.43061	0.00521624	0.0460048	80.6867		112.3	0.0806867	0.243061	0.0460048	0.521624		112.3	0.806867	2.43061	0.521624
112.4	2.42988	0.00521935	0.0459707	80.6451		112.4	0.0806451	0.242988	0.0459707	0.521935		112.4	0.806451	2.42988	0.521935
112.5	2.42914	0.00522245	0.0459367	80.6034		112.5	0.0806034	0.242914	0.0459367	0.522245		112.5	0.806034	2.42914	0.522245
112.6	2.4284	0.00522555	0.0459029	80.5617		112.6	0.0805617	0.24284	0.0459029	0.522555		112.6	0.805617	2.4284	0.522555
112.7	2.42766	0.00522865	0.0458692	80.52		112.7	0.08052	0.242766	0.0458692	0.522865		112.7	0.8052	2.42766	0.522865
112.8	2.42692	0.00523174	0.0458357	80.4782		112.8	0.0804782	0.242692	0.0458357	0.523174		112.8	0.804782	2.42692	0.523174
112.9	2.42618	0.00523484	0.0458023	80.4364		112.9	0.0804364	0.242618	0.0458023	0.523484		112.9	0.804364	2.42618	0.523484
113	2.42543	0.00523793	0.045769	80.3945		113	0.0803945	0.242543	0.045769	0.523793		113	0.803945	2.42543	0.523793
113.1	2.42469	0.00524102	0.0457363	80.3528		113.1	0.0803528	0.242469	0.0457363	0.524102		113.1	0.803528	2.42469	0.524102
113.2	2.42396	0.00524412	0.0457044	80.3112		113.2	0.0803112	0.242396	0.0457044	0.524412		113.2	0.803112	2.42396	0.524412
113.3	2.42323	0.0052472	0.0456735	80.27		113.3	0.08027	0.242323	0.0456735	0.52472		113.3	0.8027	2.42323	0.52472
113.4	2.4225	0.00525029	0.0456434	80.229		113.4	0.080229	0.24225	0.0456434	0.525029		113.4	0.80229	2.4225	0.525029
113.5	2.42178	0.00525338	0.0456141	80.1882		113.5	0.0801882	0.242178	0.0456141	0.525338		113.5	0.801882	2.42178	0.525338
113.6	2.42106	0.00525646	0.0455856	80.1477		113.6	0.0801477	0.242106	0.0455856	0.525646		113.6	0.801477	2.42106	0.525646
113.7	2.42035	0.00525955	0.0455579	80.1075		113.7	0.0801075	0.242035	0.0455579	0.525955		113.7	0.801075	2.42035	0.525955
113.8	2.41964	0.00526263	0.0455309	80.0675		113.8	0.0800675	0.241964	0.0455309	0.526263		113.8	0.800675	2.41964	0.526263
113.9	2.41893	0.00526571	0.0455047	80.0277		113.9	0.0800277	0.241893	0.0455047	0.526571		113.9	0.800277	2.41893	0.526571
114	2.41823	0.00526879	0.0454791	79.9882		114	0.0799882	0.241823	0.0454791	0.526879		114	0.799882	2.41823	0.526879
114.1	2.41753	0.00527187	0.0454542	79.9489		114.1	0.0799489	0.241753	0.0454542	0.527187		114.1	0.799489	2.41753	0.527187
114.2	2.41684	0.00527495	0.0454299	79.9098		114.2	0.0799098	0.241684	0.0454299	0.527495		114.2	0.799098	2.41684	0.527495
114.3	2.41615	0.00527802	0.0454063	79.871		114.3	0.079871	0.241615	0.0454063	0.527802		114.3	0.79871	2.41615	0.527802
114.4	2.41547	0.0052811	0.0453832	79.8323		114.4	0.0798323	0.241547	0.0453832	0.52811		114.4	0.798323	2.41547	0.52811
114.5	2.41479	0.00528417	0.0453608	79.7939		114.5	0.0797939	0.241479	0.0453608	0.528417		114.5	0.797939	2.41479	0.528417
114.6	2.41411	0.00528725	0.0453389	79.7558		114.6	0.0797558	0.241411	0.0453389	0.528725		114.6	0.797558	2.41411	0.528725
114.7	2.41344	0.00529032	0.0453175	79.7178		114.7	0.0797178	0.241344	0.0453175	0.529032		114.7	0.797178	2.41344	0.529032
114.8	2.41277	0.00529339	0.0452967	79.6801		114.8	0.0796801	0.241277	0.0452967	0.529339		114.8	0.796801	2.41277	0.529339
114.9	2.4121	0.00529646	0.0452763	79.6425		114.9	0.0796425	0.24121	0.0452763	0.529646		114.9	0.796425	2.4121	0.529646
115	2.41144	0.00529952	0.0452565	79.6052		115	0.0796052	0.241144	0.0452565	0.529952		115	0.796052	2.41144	0.529952
115.1	2.41078	0.00530259	0.0452371	79.5681		115.1	0.0795681	0.241078	0.0452371	0.530259		115.1	0.795681	2.41078	0.530259
115.2	2.41013	0.00530565	0.0452181	79.5312		115.2	0.0795312	0.241013	0.0452181	0.530565		115.2	0.795312	2.41013	0.530565
115.3	2.40948	0.00530872	0.0451996	79.4945		115.3	0.0794945	0.240948	0.0451996	0.530872		115.3	0.794945	2.40948	0.530872
115.4	2.40883	0.00531178	0.0451815	79.458		115.4	0.079458	0.240883	0.0451815	0.531178		115.4	0.79458	2.40883	0.531178
115.5	2.40819	0.00531484	0.0451638	79.4217		115.5	0.0794217	0.240819	0.0451638	0.531484		115.5	0.794217	2.40819	0.531484
115.6	2.40755	0.0053179	0.0451465	79.3855		115.6	0.0793855	0.240755	0.0451465	0.53179		115.6	0.793855	2.40755	0.53179
115.7	2.40691	0.00532096	0.0451296	79.3496		115.7	0.0793496	0.240691	0.0451296	0.532096		115.7	0.793496	2.40691	0.532096
115.8	2.40627	0.00532402	0.045113	79.3139		115.8	0.0793139	0.240627	0.045113	0.532402		115.8	0.793139	2.40627	0.532402
115.9	2.40564	0.00532707	0.0450968	79.2783		115.9	0.0792783	0.240564	0.0450968	0.532707		115.9	0.792783	2.40564	0.532707
116	2.40502	0.00533013	0.0450808	79.243		116	0.079243	0.240502	0.0450808	0.533013		116	0.79243	2.40502	0.533013
116.1	2.40439	0.00533318	0.0450653	79.2078		116.1	0.0792078	0.240439	0.0450653	0.533318		116.1	0.792078	2.40439	0.533318
116.2	2.40377	0.00533624	0.04505	79.1728		116.2	0.0791728	0.240377	0.04505	0.533624		116.2	0.791728	2.40377	0.533624
116.3	2.40316	0.00533929	0.045035	79.138		116.3	0.079138	0.240316	0.045035	0.533929		116.3	0.79138	2.40316	0.533929
116.4	2.40254	0.00534234	0.0450203	79.1034		116.4	0.0791034	0.240254	0.0450203	0.534234		116.4	0.791034	2.40254	0.534234
116.5	2.40193	0.00534539	0.0450059	79.0689		116.5	0.0790689	0.240193	0.0450059	0.534539		116.5	0.790689	2.40193	0.534539
116.6	2.40132	0.00534844	0.0449917	79.0346		116.6	0.0790346	0.240132	0.0449917	0.534844		116.6	0.790346	2.40132	0.534844
116.7	2.40072	0.00535148	0.0449778	79.0005		116.7	0.0790005	0.240072	0.0449778	0.535148		116.7	0.790005	2.40072	0.535148
116.8	2.40012	0.00535453	0.0449642	78.9665		116.8	0.0789665	0.240012	0.0449642	0.535453		116.8	0.789665	2.40012	0.535453
116.9	2.39952	0.00535757	0.0449507	78.9327		116.9	0.0789327	0.239952	0.0449507	0.535757		116.9	0.789327	2.39952	0.535757
117	2.39892	0.00536062	0.0449375	78.8991		117	0.0788991	0.239892	0.0449375	0.536062		117	0.788991	2.39892	0.536062
117.1	2.39833	0.00536366	0.0449246	78.8657		117.1	0.0788657	0.239833	0.0449246	0.536366		117.1	0.788657	2.39833	0.536366
117.2	2.39774	0.0053667	0.0449118	78.8324		117.2	0.0788324	0.239774	0.0449118	0.53667		117.2	0.788324	2.39774	0.53667
117.3	2.39715	0.00536974	0.0448992	78.7992		117.3	0.0787992	0.239715	0.0448992	0.536974		117.3	0.787992	2.39715	0.536974
117.4	2.39656	0.00537278	0.0448868	78.7662		117.4	0.0787662	0.239656	0.0448868	0.537278		117.4	0.787662	2.39656	0.537278
117.5	2.39598	0.00537582	0.0448746	78.7334		117.5	0.0787334	0.239598	0.0448746	0.537582		117.5	0.787334	2.39598	0.537582
117.6	2.3954	0.00537886	0.0448626	78.7007		117.6	0.0787007	0.23954	0.0448626	0.537886		117.6	0.787007	2.3954	0.537886
117.7	2.39483	0.00538189	0.0448507	78.6682		117.7	0.0786682	0.239483	0.0448507	0.538189		117.7	0.786682	2.39483	0.538189
117.8	2.39425	0.00538493	0.044839	78.6358		117.8	0.0786358	0.239425	0.044839	0.538493		117.8	0.786358	2.39425	0.538493
117.9	2.39368	0.00538796	0.0448275	78.6036		117.9	0.0786036	0.239368	0.0448275	0.538796		117.9	0.786036	2.39368	0.538796
118	2.39311	0.00539099	0.0448161	78.5715		118	0.0785715	0.239311	0.0448161	0.539099		118	0.785715	2.39311	0.539099
118.1	2.39255	0.00539402	0.0448049	78.5396		118.1	0.0785396	0.239255	0.0448049	0.539402		118.1	0.785396	2.39255	0.539402
118.2	2.39198	0.00539705	0.0447937	78.5078		118.2	0.0785078	0.239198	0.0447937	0.539705		118.2	0.785078	2.39198	0.539705
118.3	2.39142	0.00540008	0.0447827	78.4762		118.3	0.0784762	0.239142	0.0447827	0.540008		118.3	0.784762	2.39142	0.540008
118.4	2.39086	0.00540311	0.0447719	78.4447		118.4	0.0784447	0.239086	0.0447719	0.540311		118.4	0.784447	2.39086	0.540311
118.5	2.39031	0.00540614	0.0447611	78.4133		118.5	0.0784133	0.239031	0.0447611	0.540614		118.5	0.784133	2.39031	0.540614
118.6	2.38975	0.00540916	0.0447505	78.382		118.6	0.078382	0.238975	0.0447505	0.540916		118.6	0.78382	2.38975	0.540916
118.7	2.3892	0.00541219	0.04474	78.3509		118.7	0.0783509	0.23892	0.04474	0.541219		118.7	0.783509	2.3892	0.541219
118.8	2.38865	0.00541521	0.0447296	78.32		118.8	0.07832	0.238865	0.0447296	0.541521		118.8	0.7832	2.38865	0.541521
118.9	2.3881	0.00541824	0.0447192	78.2891		118.9	0.0782891	0.23881	0.0447192	0.541824		118.9	0.782891	2.3881	0.541824
119	2.38756	0.00542126	0.044709	78.2584		119	0.0782584	0.238756	0.044709	0.542126		119	0.782584	2.38756	0.542126
119.1	2.38702	0.00542428	0.0446988	78.2278		119.1	0.0782278	0.238702	0.0446988	0.542428		119.1	0.782278	2.38702	0.542428
119.2	2.38648	0.0054273	0.0446888	78.1974		119.2	0.0781974	0.238648	0.0446888	0.54273		119.2	0.781974	2.38648	0.54273
119.3	2.38594	0.00543032	0.0446788	78.167		119.3	0.078167	0.238594	0.0446788	0.543032		119.3	0.78167	2.38594	0.543032
119.4	2.3854	0.00543333	0.0446689	78.1368		119.4	0.0781368	0.23854	0.0446689	0.543333		119.4	0.781368	2.3854	0.543333
119.5	2.38487	0.00543635	0.0446591	78.1067		119.5	0.0781067	0.238487	0.0446591	0.543635		119.5	0.781067	2.38487	0.543635
119.6	2.38434	0.00543936	0.0446493	78.0768		119.6	0.0780768	0.238434	0.0446493	0.543936		119.6	0.780768	2.38434	0.543936
119.7	2.38381	0.00544238	0.0446396	78.0469		119.7	0.0780469	0.238381	0.0446396	0.544238		119.7	0.780469	2.38381	0.544238
119.8	2.38328	0.00544539	0.04463	78.0172		119.8	0.0780172	0.238328	0.04463	0.544539		119.8	0.780172	2.38328	0.544539
119.9	2.38276	0.0054484	0.0446204	77.9876		119.9	0.0779876	0.238276	0.0446204	0.54484		119.9	0.779876	2.38276	0.54484
120	2.38224	0.00545142	0.0446109	77.9581		120	0.0779581	0.238224	0.0446109	0.545142		120	0.779581	2.38224	0.545142
120.1	2.38172	0.00545443	0.0446017	77.9288		120.1	0.0779288	0.238172	0.0446017	0.545443		120.1	0.779288	2.38172	0.545443
120.2	2.3812	0.00545744	0.0445934	77.8999		120.2	0.0778999	0.23812	0.0445934	0.545744		120.2	0.778999	2.3812	0.545744
120.3	2.3807	0.00546044	0.0445858	77.8715		120.3	0.0778715	0.23807	0.0445858	0.546044		120.3	0.778715	2.3807	0.546044
120.4	2.3802	0.00546345	0.0445788	77.8434		120.4	0.0778434	0.23802	0.0445788	0.546345		120.4	0.778434	2.3802	0.546345
120.5	2.37971	0.00546646	0.0445726	77.8156		120.5	0.0778156	0.237971	0.0445726	0.546646		120.5	0.778156	2.37971	0.546646
120.6	2.37922	0.00546947	0.044567	77.7883		120.6	0.0777883	0.237922	0.044567	0.546947		120.6	0.777883	2.37922	0.546947
120.7	2.37875	0.00547247	0.0445621	77.7613		120.7	0.0777613	0.237875	0.0445621	0.547247		120.7	0.777613	2.37875	0.547247
120.8	2.37827	0.00547548	0.0445577	77.7346		120.8	0.0777346	0.237827	0.0445577	0.547548		120.8	0.777346	2.37827	0.547548
120.9	2.37781	0.00547848	0.044554	77.7083		120.9	0.0777083	0.237781	0.044554	0.547848		120.9	0.777083	2.37781	0.547848
121	2.37735	0.00548149	0.0445508	77.6824		121	0.0776824	0.237735	0.0445508	0.548149		121	0.776824	2.37735	0.548149
121.1	2.37689	0.00548449	0.0445481	77.6568		121.1	0.0776568	0.237689	0.0445481	0.548449		121.1	0.776568	2.37689	0.548449
121.2	2.37645	0.00548749	0.044546	77.6316		121.2	0.0776316	0.237645	0.044546	0.548749		121.2	0.776316	2.37645	0.548749
121.3	2.376	0.0054905	0.0445443	77.6067		121.3	0.0776067	0.2376	0.0445443	0.54905		121.3	0.776067	2.376	0.54905
121.4	2.37557	0.0054935	0.0445431	77.5821		121.4	0.0775821	0.237557	0.0445431	0.54935		121.4	0.775821	2.37557	0.54935
121.5	2.37514	0.0054965	0.0445424	77.5578		121.5	0.0775578	0.237514	0.0445424	0.54965		121.5	0.775578	2.37514	0.54965
121.6	2.37472	0.0054995	0.0445421	77.5339		121.6	0.0775339	0.237472	0.0445421	0.54995		121.6	0.775339	2.37472	0.54995
121.7	2.3743	0.0055025	0.0445423	77.5103		121.7	0.0775103	0.23743	0.0445423	0.55025		121.7	0.775103	2.3743	0.55025
121.8	2.37388	0.0055055	0.0445428	77.4871		121.8	0.0774871	0.237388	0.0445428	0.55055		121.8	0.774871	2.37388	0.55055
121.9	2.37348	0.0055085	0.0445438	77.4641		121.9	0.0774641	0.237348	0.0445438	0.55085		121.9	0.774641	2.37348	0.55085
122	2.37308	0.00551149	0.0445451	77.4415		122	0.0774415	0.237308	0.0445451	0.551149		122	0.774415	2.37308	0.551149
122.1	2.37268	0.00551449	0.0445467	77.4191		122.1	0.0774191	0.237268	0.0445467	0.551449		122.1	0.774191	2.37268	0.551449
122.2	2.37229	0.00551749	0.0445487	77.3971		122.2	0.0773971	0.237229	0.0445487	0.551749		122.2	0.773971	2.37229	0.551749
122.3	2.3719	0.00552049	0.0445511	77.3753		122.3	0.0773753	0.23719	0.0445511	0.552049		122.3	0.773753	2.3719	0.552049
122.4	2.37152	0.00552348	0.0445537	77.3539		122.4	0.0773539	0.237152	0.0445537	0.552348		122.4	0.773539	2.37152	0.552348
122.5	2.37115	0.00552648	0.0445567	77.3327		122.5	0.0773327	0.237115	0.0445567	0.552648		122.5	0.773327	2.37115	0.552648
122.6	2.37078	0.00552947	0.0445599	77.3119		122.6	0.0773119	0.237078	0.0445599	0.552947		122.6	0.773119	2.37078	0.552947
122.7	2.37041	0.00553247	0.0445634	77.2913		122.7	0.0772913	0.237041	0.0445634	0.553247		122.7	0.772913	2.37041	0.553247
122.8	2.37005	0.00553546	0.0445672	77.271		122.8	0.077271	0.237005	0.0445672	0.553546		122.8	0.77271	2.37005	0.553546
122.9	2.3697	0.00553845	0.0445712	77.251		122.9	0.077251	0.23697	0.0445712	0.553845		122.9	0.77251	2.3697	0.553845
123	2.36935	0.00554145	0.0445754	77.2312		123	0.0772312	0.236935	0.0445754	0.554145		123	0.772312	2.36935	0.554145
123.1	2.369	0.00554444	0.0445799	77.2117		123.1	0.0772117	0.2369	0.0445799	0.554444		123.1	0.772117	2.369	0.554444
123.2	2.36866	0.00554743	0.0445846	77.1925		123.2	0.0771925	0.236866	0.0445846	0.554743		123.2	0.771925	2.36866	0.554743
123.3	2.36833	0.00555042	0.0445895	77.1736		123.3	0.0771736	0.236833	0.0445895	0.555042		123.3	0.771736	2.36833	0.555042
123.4	2.36799	0.00555341	0.0445946	77.1549		123.4	0.0771549	0.236799	0.0445946	0.555341		123.4	0.771549	2.36799	0.555341
123.5	2.36767	0.0055564	0.0445999	77.1365		123.5	0.0771365	0.236767	0.0445999	0.55564		123.5	0.771365	2.36767	0.55564
123.6	2.36735	0.00555939	0.0446053	77.1183		123.6	0.0771183	0.236735	0.0446053	0.555939		123.6	0.771183	2.36735	0.555939
123.7	2.36703	0.00556238	0.0446109	77.1004		123.7	0.0771004	0.236703	0.0446109	0.556238		123.7	0.771004	2.36703	0.556238
123.8	2.36671	0.00556537	0.0446167	77.0827		123.8	0.0770827	0.236671	0.0446167	0.556537		123.8	0.770827	2.36671	0.556537
123.9	2.36641	0.00556836	0.0446227	77.0653		123.9	0.0770653	0.236641	0.0446227	0.556836		123.9	0.770653	2.36641	0.556836
124	2.3661	0.00557135	0.0446288	77.0481		124	0.0770481	0.23661	0.0446288	0.557135		124	0.770481	2.3661	0.557135
124.1	2.3658	0.00557434	0.044635	77.0312		124.1	0.0770312	0.23658	0.044635	0.557434		124.1	0.770312	2.3658	0.557434
124.2	2.3655	0.00557733	0.0446413	77.0145		124.2	0.0770145	0.23655	0.0446413	0.557733		124.2	0.770145	2.3655	0.557733
124.3	2.36521	0.00558031	0.0446478	76.998		124.3	0.076998	0.236521	0.0446478	0.558031		124.3	0.76998	2.36521	0.558031
124.4	2.36492	0.0055833	0.0446544	76.9818		124.4	0.0769818	0.236492	0.0446544	0.55833		124.4	0.769818	2.36492	0.55833
124.5	2.36464	0.00558629	0.0446611	76.9658		124.5	0.0769658	0.236464	0.0446611	0.558629		124.5	0.769658	2.36464	0.558629
124.6	2.36436	0.00558927	0.0446679	76.95		124.6	0.07695	0.236436	0.0446679	0.558927		124.6	0.7695	2.36436	0.558927
124.7	2.36409	0.00559226	0.0446748	76.9344		124.7	0.0769344	0.236409	0.0446748	0.559226		124.7	0.769344	2.36409	0.559226
124.8	2.36381	0.00559524	0.0446818	76.9191		124.8	0.0769191	0.236381	0.0446818	0.559524		124.8	0.769191	2.36381	0.559524
124.9	2.36355	0.00559823	0.0446889	76.9039		124.9	0.0769039	0.236355	0.0446889	0.559823		124.9	0.769039	2.36355	0.559823
125	2.36328	0.00560121	0.044696	76.889		125	0.076889	0.236328	0.044696	0.560121		125	0.76889	2.36328	0.560121
125.1	2.36302	0.0056042	0.0447032	76.8743		125.1	0.0768743	0.236302	0.0447032	0.56042		125.1	0.768743	2.36302	0.56042
125.2	2.36276	0.00560718	0.0447105	76.8598		125.2	0.0768598	0.236276	0.0447105	0.560718		125.2	0.768598	2.36276	0.560718
125.3	2.36251	0.00561017	0.0447179	76.8456		125.3	0.0768456	0.236251	0.0447179	0.561017		125.3	0.768456	2.36251	0.561017
125.4	2.36226	0.00561315	0.0447253	76.8315		125.4	0.0768315	0.236226	0.0447253	0.561315		125.4	0.768315	2.36226	0.561315
125.5	2.36201	0.00561613	0.0447327	76.8176		125.5	0.0768176	0.236201	0.0447327	0.561613		125.5	0.768176	2.36201	0.561613
125.6	2.36177	0.00561911	0.0447402	76.8039		125.6	0.0768039	0.236177	0.0447402	0.561911		125.6	0.768039	2.36177	0.561911
125.7	2.36153	0.0056221	0.0447478	76.7905		125.7	0.0767905	0.236153	0.0447478	0.56221		125.7	0.767905	2.36153	0.56221
125.8	2.3613	0.00562508	0.0447554	76.7772		125.8	0.0767772	0.23613	0.0447554	0.562508		125.8	0.767772	2.3613	0.562508
125.9	2.36107	0.00562806	0.044763	76.7641		125.9	0.0767641	0.236107	0.044763	0.562806		125.9	0.767641	2.36107	0.562806
126	2.36084	0.00563104	0.0447707	76.7512		126	0.0767512	0.236084	0.0447707	0.563104		126	0.767512	2.36084	0.563104
126.1	2.36061	0.00563402	0.0447784	76.7385		126.1	0.0767385	0.236061	0.0447784	0.563402		126.1	0.767385	2.36061	0.563402
126.2	2.36039	0.005637	0.0447861	76.7259		126.2	0.0767259	0.236039	0.0447861	0.5637		126.2	0.767259	2.36039	0.5637
126.3	2.36017	0.00563998	0.0447938	76.7136		126.3	0.0767136	0.236017	0.0447938	0.563998		126.3	0.767136	2.36017	0.563998
126.4	2.35995	0.00564296	0.0448016	76.7014		126.4	0.0767014	0.235995	0.0448016	0.564296		126.4	0.767014	2.35995	0.564296
126.5	2.35974	0.00564594	0.0448094	76.6894		126.5	0.0766894	0.235974	0.0448094	0.564594		126.5	0.766894	2.35974	0.564594
126.6	2.35953	0.00564892	0.0448171	76.6776		126.6	0.0766776	0.235953	0.0448171	0.564892		126.6	0.766776	2.35953	0.564892
126.7	2.35933	0.0056519	0.0448249	76.666		126.7	0.076666	0.235933	0.0448249	0.56519		126.7	0.76666	2.35933	0.56519
126.8	2.35912	0.00565488	0.0448327	76.6545		126.8	0.0766545	0.235912	0.0448327	0.565488		126.8	0.766545	2.35912	0.565488
126.9	2.35892	0.00565786	0.0448405	76.6432		126.9	0.0766432	0.235892	0.0448405	0.565786		126.9	0.766432	2.35892	0.565786
127	2.35873	0.00566084	0.0448484	76.6321		127	0.0766321	0.235873	0.0448484	0.566084		127	0.766321	2.35873	0.566084
127.1	2.35853	0.00566382	0.0448564	76.6212		127.1	0.0766212	0.235853	0.0448564	0.566382		127.1	0.766212	2.35853	0.566382
127.2	2.35834	0.00566679	0.0448648	76.6106		127.2	0.0766106	0.235834	0.0448648	0.566679		127.2	0.766106	2.35834	0.566679
127.3	2.35816	0.00566977	0.0448736	76.6004		127.3	0.0766004	0.235816	0.0448736	0.566977		127.3	0.766004	2.35816	0.566977
127.4	2.35799	0.00567275	0.0448827	76.5904		127.4	0.0765904	0.235799	0.0448827	0.567275		127.4	0.765904	2.35799	0.567275
127.5	2.35782	0.00567573	0.0448923	76.5808		127.5	0.0765808	0.235782	0.0448923	0.567573		127.5	0.765808	2.35782	0.567573
127.6	2.35765	0.00567871	0.0449021	76.5715		127.6	0.0765715	0.235765	0.0449021	0.567871		127.6	0.765715	2.35765	0.567871
127.7	2.35749	0.00568168	0.0449123	76.5625		127.7	0.0765625	0.235749	0.0449123	0.568168		127.7	0.765625	2.35749	0.568168
127.8	2.35734	0.00568466	0.0449228	76.5537		127.8	0.0765537	0.235734	0.0449228	0.568466		127.8	0.765537	2.35734	0.568466
127.9	2.35719	0.00568764	0.0449336	76.5453		127.9	0.0765453	0.235719	0.0449336	0.568764		127.9	0.765453	2.35719	0.568764
128	2.35704	0.00569062	0.0449447	76.5371		128	0.0765371	0.235704	0.0449447	0.569062		128	0.765371	2.35704	0.569062
128.1	2.3569	0.0056936	0.0449561	76.5293		128.1	0.0765293	0.23569	0.0449561	0.56936		128.1	0.765293	2.3569	0.56936
128.2	2.35677	0.00569657	0.0449677	76.5217		128.2	0.0765217	0.235677	0.0449677	0.569657		128.2	0.765217	2.35677	0.569657
128.3	2.35664	0.00569955	0.0449795	76.5144		128.3	0.0765144	0.235664	0.0449795	0.569955		128.3	0.765144	2.35664	0.569955
128.4	2.35651	0.00570253	0.0449916	76.5074		128.4	0.0765074	0.235651	0.0449916	0.570253		128.4	0.765074	2.35651	0.570253
128.5	2.35639	0.00570551	0.0450039	76.5006		128.5	0.0765006	0.235639	0.0450039	0.570551		128.5	0.765006	2.35639	0.570551
128.6	2.35628	0.00570849	0.0450165	76.4942		128.6	0.0764942	0.235628	0.0450165	0.570849		128.6	0.764942	2.35628	0.570849
128.7	2.35617	0.00571146	0.0450292	76.4879		128.7	0.0764879	0.235617	0.0450292	0.571146		128.7	0.764879	2.35617	0.571146
128.8	2.35606	0.00571444	0.0450422	76.482		128.8	0.076482	0.235606	0.0450422	0.571444		128.8	0.76482	2.35606	0.571444
128.9	2.35596	0.00571742	0.0450553	76.4763		128.9	0.0764763	0.235596	0.0450553	0.571742		128.9	0.764763	2.35596	0.571742
129	2.35587	0.0057204	0.0450686	76.4709		129	0.0764709	0.235587	0.0450686	0.57204		129	0.764709	2.35587	0.57204
129.1	2.35577	0.00572338	0.0450821	76.4657		129.1	0.0764657	0.235577	0.0450821	0.572338		129.1	0.764657	2.35577	0.572338
129.2	2.35569	0.00572635	0.0450957	76.4608		129.2	0.0764608	0.235569	0.0450957	0.572635		129.2	0.764608	2.35569	0.572635
129.3	2.3556	0.00572933	0.0451095	76.4561		129.3	0.0764561	0.23556	0.0451095	0.572933		129.3	0.764561	2.3556	0.572933
129.4	2.35553	0.00573231	0.0451234	76.4517		129.4	0.0764517	0.235553	0.0451234	0.573231		129.4	0.764517	2.35553	0.573231
129.5	2.35545	0.00573529	0.0451375	76.4475		129.5	0.0764475	0.235545	0.0451375	0.573529		129.5	0.764475	2.35545	0.573529
129.6	2.35538	0.00573827	0.0451517	76.4435		129.6	0.0764435	0.235538	0.0451517	0.573827		129.6	0.764435	2.35538	0.573827
129.7	2.35532	0.00574125	0.045166	76.4398		129.7	0.0764398	0.235532	0.045166	0.574125		129.7	0.764398	2.35532	0.574125
129.8	2.35525	0.00574422	0.0451805	76.4363		129.8	0.0764363	0.235525	0.0451805	0.574422		129.8	0.764363	2.35525	0.574422
129.9	2.3552	0.0057472	0.045195	76.4331		129.9	0.0764331	0.23552	0.045195	0.57472		129.9	0.764331	2.3552	0.57472
130	2.35514	0.00575018	0.0452096	76.43		130	0.07643	0.235514	0.0452096	0.575018		130	0.7643	2.35514	0.575018
130.1	2.35509	0.00575316	0.0452244	76.4272		130.1	0.0764272	0.235509	0.0452244	0.575316		130.1	0.764272	2.35509	0.575316
130.2	2.35505	0.00575614	0.0452392	76.4247		130.2	0.0764247	0.235505	0.0452392	0.575614		130.2	0.764247	2.35505	0.575614
130.3	2.35501	0.00575912	0.0452541	76.4223		130.3	0.0764223	0.235501	0.0452541	0.575912		130.3	0.764223	2.35501	0.575912
130.4	2.35497	0.0057621	0.0452691	76.4202		130.4	0.0764202	0.235497	0.0452691	0.57621		130.4	0.764202	2.35497	0.57621
130.5	2.35493	0.00576508	0.0452842	76.4182		130.5	0.0764182	0.235493	0.0452842	0.576508		130.5	0.764182	2.35493	0.576508
130.6	2.3549	0.00576806	0.0452993	76.4165		130.6	0.0764165	0.23549	0.0452993	0.576806		130.6	0.764165	2.3549	0.576806
130.7	2.35488	0.00577104	0.0453145	76.415		130.7	0.076415	0.235488	0.0453145	0.577104		130.7	0.76415	2.35488	0.577104
130.8	2.35485	0.00577402	0.0453298	76.4137		130.8	0.0764137	0.235485	0.0453298	0.577402		130.8	0.764137	2.35485	0.577402
130.9	2.35483	0.005777	0.0453451	76.4126		130.9	0.0764126	0.235483	0.0453451	0.5777		130.9	0.764126	2.35483	0.5777
131	2.35482	0.00577998	0.0453604	76.4117		131	0.0764117	0.235482	0.0453604	0.577998		131	0.764117	2.35482	0.577998
131.1	2.35481	0.00578296	0.0453758	76.411		131.1	0.076411	0.235481	0.0453758	0.578296		131.1	0.76411	2.35481	0.578296
131.2	2.3548	0.00578594	0.0453913	76.4105		131.2	0.0764105	0.23548	0.0453913	0.578594		131.2	0.764105	2.3548	0.578594
131.3	2.35479	0.00578892	0.0454068	76.4102		131.3	0.0764102	0.235479	0.0454068	0.578892		131.3	0.764102	2.35479	0.578892
131.4	2.35479	0.0057919	0.0454223	76.4101		131.4	0.0764101	0.235479	0.0454223	0.57919		131.4	0.764101	2.35479	0.57919
131.5	2.35479	0.00579488	0.0454378	76.4102		131.5	0.0764102	0.235479	0.0454378	0.579488		131.5	0.764102	2.35479	0.579488
131.6	2.3548	0.00579787	0.0454534	76.4105		131.6	0.0764105	0.23548	0.0454534	0.579787		131.6	0.764105	2.3548	0.579787
131.7	2.3548	0.00580085	0.045469	76.4109		131.7	0.0764109	0.23548	0.045469	0.580085		131.7	0.764109	2.3548	0.580085
131.8	2.35481	0.00580383	0.0454846	76.4116		131.8	0.0764116	0.235481	0.0454846	0.580383		131.8	0.764116	2.35481	0.580383
131.9	2.35483	0.00580681	0.0455003	76.4124		131.9	0.0764124	0.235483	0.0455003	0.580681		131.9	0.764124	2.35483	0.580681
132	2.35485	0.00580979	0.0455159	76.4134		132	0.0764134	0.235485	0.0455159	0.580979		132	0.764134	2.35485	0.580979
132.1	2.35487	0.00581278	0.0455316	76.4145		132.1	0.0764145	0.235487	0.0455316	0.581278		132.1	0.764145	2.35487	0.581278
132.2	2.35489	0.00581576	0.0455473	76.4159		132.2	0.0764159	0.235489	0.0455473	0.581576		132.2	0.764159	2.35489	0.581576
132.3	2.35492	0.00581874	0.045563	76.4174		132.3	0.0764174	0.235492	0.045563	0.581874		132.3	0.764174	2.35492	0.581874
132.4	2.35495	0.00582173	0.0455787	76.4191		132.4	0.0764191	0.235495	0.0455787	0.582173		132.4	0.764191	2.35495	0.582173
132.5	2.35498	0.00582471	0.0455943	76.421		132.5	0.076421	0.235498	0.0455943	0.582471		132.5	0.76421	2.35498	0.582471
132.6	2.35502	0.00582769	0.04561	76.423		132.6	0.076423	0.235502	0.04561	0.582769		132.6	0.76423	2.35502	0.582769
132.7	2.35506	0.00583068	0.0456257	76.4252		132.7	0.0764252	0.235506	0.0456257	0.583068		132.7	0.764252	2.35506	0.583068
132.8	2.3551	0.00583366	0.0456414	76.4275		132.8	0.0764275	0.23551	0.0456414	0.583366		132.8	0.764275	2.3551	0.583366
132.9	2.35514	0.00583665	0.0456571	76.4301		132.9	0.0764301	0.235514	0.0456571	0.583665		132.9	0.764301	2.35514	0.583665
133	2.35519	0.00583963	0.0456728	76.4327		133	0.0764327	0.235519	0.0456728	0.583963		133	0.764327	2.35519	0.583963
133.1	2.35524	0.00584262	0.0456884	76.4356		133.1	0.0764356	0.235524	0.0456884	0.584262		133.1	0.764356	2.35524	0.584262
133.2	2.35529	0.0058456	0.045704	76.4385		133.2	0.0764385	0.235529	0.045704	0.58456		133.2	0.764385	2.35529	0.58456
133.3	2.35535	0.00584859	0.0457197	76.4417		133.3	0.0764417	0.235535	0.0457197	0.584859		133.3	0.764417	2.35535	0.584859
133.4	2.35541	0.00585158	0.0457353	76.445		133.4	0.076445	0.235541	0.0457353	0.585158		133.4	0.76445	2.35541	0.585158
133.5	2.35547	0.00585456	0.0457509	76.4484		133.5	0.0764484	0.235547	0.0457509	0.585456		133.5	0.764484	2.35547	0.585456
133.6	2.35553	0.00585755	0.0457665	76.452		133.6	0.076452	0.235553	0.0457665	0.585755		133.6	0.76452	2.35553	0.585755
133.7	2.3556	0.00586054	0.045782	76.4557		133.7	0.0764557	0.23556	0.045782	0.586054		133.7	0.764557	2.3556	0.586054
133.8	2.35567	0.00586352	0.0457976	76.4596		133.8	0.0764596	0.235567	0.0457976	0.586352		133.8	0.764596	2.35567	0.586352
133.9	2.35574	0.00586651	0.0458131	76.4636		133.9	0.0764636	0.235574	0.0458131	0.586651		133.9	0.764636	2.35574	0.586651
134	2.35581	0.0058695	0.0458285	76.4678		134	0.0764678	0.235581	0.0458285	0.58695		134	0.764678	2.35581	0.58695
134.1	2.35589	0.00587249	0.045844	76.4721		134.1	0.0764721	0.235589	0.045844	0.587249		134.1	0.764721	2.35589	0.587249
134.2	2.35597	0.00587548	0.0458596	76.4766		134.2	0.0764766	0.235597	0.0458596	0.587548		134.2	0.764766	2.35597	0.587548
134.3	2.35605	0.00587846	0.0458751	76.4812		134.3	0.0764812	0.235605	0.0458751	0.587846		134.3	0.764812	2.35605	0.587846
134.4	2.35613	0.00588145	0.0458906	76.4859		134.4	0.0764859	0.235613	0.0458906	0.588145		134.4	0.764859	2.35613	0.588145
134.5	2.35622	0.00588444	0.0459062	76.4909		134.5	0.0764909	0.235622	0.0459062	0.588444		134.5	0.764909	2.35622	0.588444
134.6	2.35631	0.00588743	0.0459218	76.4959		134.6	0.0764959	0.235631	0.0459218	0.588743		134.6	0.764959	2.35631	0.588743
134.7	2.3564	0.00589042	0.0459374	76.5011		134.7	0.0765011	0.23564	0.0459374	0.589042		134.7	0.765011	2.3564	0.589042
134.8	2.3565	0.00589341	0.045953	76.5065		134.8	0.0765065	0.23565	0.045953	0.589341		134.8	0.765065	2.3565	0.589341
134.9	2.3566	0.0058964	0.0459686	76.512		134.9	0.076512	0.23566	0.0459686	0.58964		134.9	0.76512	2.3566	0.58964
135	2.3567	0.0058994	0.0459842	76.5177		135	0.0765177	0.23567	0.0459842	0.58994		135	0.765177	2.3567	0.58994
135.1	2.3568	0.00590239	0.0459999	76.5235		135.1	0.0765235	0.23568	0.0459999	0.590239		135.1	0.765235	2.3568	0.590239
135.2	2.3569	0.00590538	0.0460155	76.5294		135.2	0.0765294	0.23569	0.0460155	0.590538		135.2	0.765294	2.3569	0.590538
135.3	2.35701	0.00590837	0.0460311	76.5355		135.3	0.0765355	0.235701	0.0460311	0.590837		135.3	0.765355	2.35701	0.590837
135.4	2.35712	0.00591137	0.0460468	76.5417		135.4	0.0765417	0.235712	0.0460468	0.591137		135.4	0.765417	2.35712	0.591137
135.5	2.35723	0.00591436	0.0460624	76.548		135.5	0.076548	0.235723	0.0460624	0.591436		135.5	0.76548	2.35723	0.591436
135.6	2.35735	0.00591735	0.046078	76.5545		135.6	0.0765545	0.235735	0.046078	0.591735		135.6	0.765545	2.35735	0.591735
135.7	2.35747	0.00592035	0.0460936	76.5611		135.7	0.0765611	0.235747	0.0460936	0.592035		135.7	0.765611	2.35747	0.592035
135.8	2.35759	0.00592334	0.0461092	76.5679		135.8	0.0765679	0.235759	0.0461092	0.592334		135.8	0.765679	2.35759	0.592334
135.9	2.35771	0.00592634	0.0461248	76.5748		135.9	0.0765748	0.235771	0.0461248	0.592634		135.9	0.765748	2.35771	0.592634
136	2.35783	0.00592933	0.0461404	76.5818		136	0.0765818	0.235783	0.0461404	0.592933		136	0.765818	2.35783	0.592933
136.1	2.35796	0.00593233	0.046156	76.5889		136.1	0.0765889	0.235796	0.046156	0.593233		136.1	0.765889	2.35796	0.593233
136.2	2.35809	0.00593532	0.0461716	76.5961		136.2	0.0765961	0.235809	0.0461716	0.593532		136.2	0.765961	2.35809	0.593532
136.3	2.35822	0.00593832	0.0461871	76.6035		136.3	0.0766035	0.235822	0.0461871	0.593832		136.3	0.766035	2.35822	0.593832
136.4	2.35835	0.00594132	0.0462026	76.611		136.4	0.076611	0.235835	0.0462026	0.594132		136.4	0.76611	2.35835	0.594132
136.5	2.35849	0.00594431	0.0462181	76.6186		136.5	0.0766186	0.235849	0.0462181	0.594431		136.5	0.766186	2.35849	0.594431
136.6	2.35862	0.00594731	0.0462336	76.6263		136.6	0.0766263	0.235862	0.0462336	0.594731		136.6	0.766263	2.35862	0.594731
136.7	2.35876	0.00595031	0.0462491	76.6342		136.7	0.0766342	0.235876	0.0462491	0.595031		136.7	0.766342	2.35876	0.595031
136.8	2.3589	0.00595331	0.0462645	76.6421		136.8	0.0766421	0.23589	0.0462645	0.595331		136.8	0.766421	2.3589	0.595331
136.9	2.35905	0.00595631	0.04628	76.6502		136.9	0.0766502	0.235905	0.04628	0.595631		136.9	0.766502	2.35905	0.595631
137	2.35919	0.00595931	0.0462954	76.6584		137	0.0766584	0.235919	0.0462954	0.595931		137	0.766584	2.35919	0.595931
137.1	2.35934	0.00596231	0.0463108	76.6667		137.1	0.0766667	0.235934	0.0463108	0.596231		137.1	0.766667	2.35934	0.596231
137.2	2.35949	0.00596531	0.0463261	76.6751		137.2	0.0766751	0.235949	0.0463261	0.596531		137.2	0.766751	2.35949	0.596531
137.3	2.35964	0.00596831	0.0463414	76.6836		137.3	0.0766836	0.235964	0.0463414	0.596831		137.3	0.766836	2.35964	0.596831
137.4	2.35979	0.00597131	0.0463568	76.6922		137.4	0.0766922	0.235979	0.0463568	0.597131		137.4	0.766922	2.35979	0.597131
137.5	2.35995	0.00597431	0.046372	76.7009		137.5	0.0767009	0.235995	0.046372	0.597431		137.5	0.767009	2.35995	0.597431
137.6	2.3601	0.00597731	0.0463873	76.7098		137.6	0.0767098	0.23601	0.0463873	0.597731		137.6	0.767098	2.3601	0.597731
137.7	2.36026	0.00598032	0.0464025	76.7187		137.7	0.0767187	0.236026	0.0464025	0.598032		137.7	0.767187	2.36026	0.598032
137.8	2.36042	0.00598332	0.0464177	76.7277		137.8	0.0767277	0.236042	0.0464177	0.598332		137.8	0.767277	2.36042	0.598332
137.9	2.36058	0.00598632	0.0464329	76.7369		137.9	0.0767369	0.236058	0.0464329	0.598632		137.9	0.767369	2.36058	0.598632
138	2.36075	0.00598933	0.046448	76.7461		138	0.0767461	0.236075	0.046448	0.598933		138	0.767461	2.36075	0.598933
138.1	2.36091	0.00599233	0.0464632	76.7554		138.1	0.0767554	0.236091	0.0464632	0.599233		138.1	0.767554	2.36091	0.599233
138.2	2.36108	0.00599534	0.0464782	76.7649		138.2	0.0767649	0.236108	0.0464782	0.599534		138.2	0.767649	2.36108	0.599534
138.3	2.36125	0.00599834	0.0464933	76.7744		138.3	0.0767744	0.236125	0.0464933	0.599834		138.3	0.767744	2.36125	0.599834
138.4	2.36142	0.00600135	0.0465083	76.784		138.4	0.076784	0.236142	0.0465083	0.600135		138.4	0.76784	2.36142	0.600135
138.5	2.36159	0.00600435	0.0465233	76.7938		138.5	0.0767938	0.236159	0.0465233	0.600435		138.5	0.767938	2.36159	0.600435
138.6	2.36177	0.00600736	0.0465383	76.8036		138.6	0.0768036	0.236177	0.0465383	0.600736		138.6	0.768036	2.36177	0.600736
138.7	2.36194	0.00601037	0.0465532	76.8135		138.7	0.0768135	0.236194	0.0465532	0.601037		138.7	0.768135	2.36194	0.601037
138.8	2.36212	0.00601337	0.0465681	76.8235		138.8	0.0768235	0.236212	0.0465681	0.601337		138.8	0.768235	2.36212	0.601337
138.9	2.3623	0.00601638	0.046583	76.8336		138.9	0.0768336	0.23623	0.046583	0.601638		138.9	0.768336	2.3623	0.601638
139	2.36248	0.00601939	0.0465979	76.8437		139	0.0768437	0.236248	0.0465979	0.601939		139	0.768437	2.36248	0.601939
139.1	2.36266	0.0060224	0.0466127	76.854		139.1	0.076854	0.236266	0.0466127	0.60224		139.1	0.76854	2.36266	0.60224
139.2	2.36284	0.00602541	0.0466275	76.8644		139.2	0.0768644	0.236284	0.0466275	0.602541		139.2	0.768644	2.36284	0.602541
139.3	2.36303	0.00602842	0.0466422	76.8748		139.3	0.0768748	0.236303	0.0466422	0.602842		139.3	0.768748	2.36303	0.602842
139.4	2.36321	0.00603143	0.0466569	76.8853		139.4	0.0768853	0.236321	0.0466569	0.603143		139.4	0.768853	2.36321	0.603143
139.5	2.3634	0.00603444	0.0466716	76.8959		139.5	0.0768959	0.23634	0.0466716	0.603444		139.5	0.768959	2.3634	0.603444
139.6	2.36359	0.00603745	0.0466863	76.9066		139.6	0.0769066	0.236359	0.0466863	0.603745		139.6	0.769066	2.36359	0.603745
139.7	2.36378	0.00604047	0.0467009	76.9174		139.7	0.0769174	0.236378	0.0467009	0.604047		139.7	0.769174	2.36378	0.604047
139.8	2.36398	0.00604348	0.0467155	76.9282		139.8	0.0769282	0.236398	0.0467155	0.604348		139.8	0.769282	2.36398	0.604348
139.9	2.36417	0.00604649	0.04673	76.9392		139.9	0.0769392	0.236417	0.04673	0.604649		139.9	0.769392	2.36417	0.604649
140	2.36436	0.00604951	0.0467446	76.9502		140	0.0769502	0.236436	0.0467446	0.604951		140	0.769502	2.36436	0.604951
140.1	2.36456	0.00605252	0.046759	76.9613		140.1	0.0769613	0.236456	0.046759	0.605252		140.1	0.769613	2.36456	0.605252
140.2	2.36476	0.00605554	0.0467735	76.9724		140.2	0.0769724	0.236476	0.0467735	0.605554		140.2	0.769724	2.36476	0.605554
140.3	2.36496	0.00605855	0.0467879	76.9837		140.3	0.0769837	0.236496	0.0467879	0.605855		140.3	0.769837	2.36496	0.605855
140.4	2.36516	0.00606157	0.0468023	76.995		140.4	0.076995	0.236516	0.0468023	0.606157		140.4	0.76995	2.36516	0.606157
140.5	2.36536	0.00606458	0.0468167	77.0064		140.5	0.0770064	0.236536	0.0468167	0.606458		140.5	0.770064	2.36536	0.606458
140.6	2.36556	0.0060676	0.046831	77.0178		140.6	0.0770178	0.236556	0.046831	0.60676		140.6	0.770178	2.36556	0.60676
140.7	2.36577	0.00607062	0.0468453	77.0294		140.7	0.0770294	0.236577	0.0468453	0.607062		140.7	0.770294	2.36577	0.607062
140.8	2.36597	0.00607364	0.0468596	77.041		140.8	0.077041	0.236597	0.0468596	0.607364		140.8	0.77041	2.36597	0.607364
140.9	2.36618	0.00607665	0.0468738	77.0527		140.9	0.0770527	0.236618	0.0468738	0.607665		140.9	0.770527	2.36618	0.607665
141	2.36639	0.00607967	0.046888	77.0644		141	0.0770644	0.236639	0.046888	0.607967		141	0.770644	2.36639	0.607967
141.1	2.3666	0.00608269	0.0469021	77.0762		141.1	0.0770762	0.23666	0.0469021	0.608269		141.1	0.770762	2.3666	0.608269
141.2	2.36681	0.00608571	0.0469159	77.088		141.2	0.077088	0.236681	0.0469159	0.608571		141.2	0.77088	2.36681	0.608571
141.3	2.36702	0.00608873	0.0469296	77.0997		141.3	0.0770997	0.236702	0.0469296	0.608873		141.3	0.770997	2.36702	0.608873
141.4	2.36723	0.00609175	0.046943	77.1115		141.4	0.0771115	0.236723	0.046943	0.609175		141.4	0.771115	2.36723	0.609175
141.5	2.36743	0.00609478	0.0469562	77.1233		141.5	0.0771233	0.236743	0.0469562	0.609478		141.5	0.771233	2.36743	0.609478
141.6	2.36764	0.0060978	0.0469692	77.135		141.6	0.077135	0.236764	0.0469692	0.60978		141.6	0.77135	2.36764	0.60978
141.7	2.36785	0.00610082	0.046982	77.1468		141.7	0.0771468	0.236785	0.046982	0.610082		141.7	0.771468	2.36785	0.610082
141.8	2.36806	0.00610384	0.0469947	77.1585		141.8	0.0771585	0.236806	0.0469947	0.610384		141.8	0.771585	2.36806	0.610384
141.9	2.36827	0.00610687	0.0470072	77.1703		141.9	0.0771703	0.236827	0.0470072	0.610687		141.9	0.771703	2.36827	0.610687
142	2.36848	0.00610989	0.0470194	77.182		142	0.077182	0.236848	0.0470194	0.610989		142	0.77182	2.36848	0.610989
142.1	2.36868	0.00611291	0.0470316	77.1937		142.1	0.0771937	0.236868	0.0470316	0.611291		142.1	0.771937	2.36868	0.611291
142.2	2.36889	0.00611594	0.0470435	77.2055		142.2	0.0772055	0.236889	0.0470435	0.611594		142.2	0.772055	2.36889	0.611594
142.3	2.3691	0.00611896	0.0470553	77.2172		142.3	0.0772172	0.23691	0.0470553	0.611896		142.3	0.772172	2.3691	0.611896
142.4	2.36931	0.00612199	0.047067	77.2289		142.4	0.0772289	0.236931	0.047067	0.612199		142.4	0.772289	2.36931	0.612199
142.5	2.36952	0.00612501	0.0470785	77.2406		142.5	0.0772406	0.236952	0.0470785	0.612501		142.5	0.772406	2.36952	0.612501
142.6	2.36972	0.00612804	0.0470898	77.2524		142.6	0.0772524	0.236972	0.0470898	0.612804		142.6	0.772524	2.36972	0.612804
142.7	2.36993	0.00613107	0.047101	77.2641		142.7	0.0772641	0.236993	0.047101	0.613107		142.7	0.772641	2.36993	0.613107
142.8	2.37014	0.00613409	0.0471121	77.2758		142.8	0.0772758	0.237014	0.0471121	0.613409		142.8	0.772758	2.37014	0.613409
142.9	2.37035	0.00613712	0.047123	77.2875		142.9	0.0772875	0.237035	0.047123	0.613712		142.9	0.772875	2.37035	0.613712
143	2.37055	0.00614015	0.0471339	77.2992		143	0.0772992	0.237055	0.0471339	0.614015		143	0.772992	2.37055	0.614015
143.1	2.37076	0.00614318	0.0471446	77.3109		143.1	0.0773109	0.237076	0.0471446	0.614318		143.1	0.773109	2.37076	0.614318
143.2	2.37097	0.00614621	0.0471551	77.3226		143.2	0.0773226	0.237097	0.0471551	0.614621		143.2	0.773226	2.37097	0.614621
143.3	2.37117	0.00614924	0.0471656	77.3342		143.3	0.0773342	0.237117	0.0471656	0.614924		143.3	0.773342	2.37117	0.614924
143.4	2.37138	0.00615227	0.0471759	77.3459		143.4	0.0773459	0.237138	0.0471759	0.615227		143.4	0.773459	2.37138	0.615227
143.5	2.37159	0.0061553	0.0471862	77.3576		143.5	0.0773576	0.237159	0.0471862	0.61553		143.5	0.773576	2.37159	0.61553
143.6	2.3718	0.00615833	0.0471963	77.3693		143.6	0.0773693	0.23718	0.0471963	0.615833		143.6	0.773693	2.3718	0.615833
143.7	2.372	0.00616136	0.0472063	77.3809		143.7	0.0773809	0.2372	0.0472063	0.616136		143.7	0.773809	2.372	0.616136
143.8	2.37221	0.00616439	0.0472162	77.3926		143.8	0.0773926	0.237221	0.0472162	0.616439		143.8	0.773926	2.37221	0.616439
143.9	2.37242	0.00616742	0.0472261	77.4043		143.9	0.0774043	0.237242	0.0472261	0.616742		143.9	0.774043	2.37242	0.616742
144	2.37262	0.00617046	0.0472358	77.4159		144	0.0774159	0.237262	0.0472358	0.617046		144	0.774159	2.37262	0.617046
144.1	2.37283	0.00617349	0.0472455	77.4276		144.1	0.0774276	0.237283	0.0472455	0.617349		144.1	0.774276	2.37283	0.617349
144.2	2.37304	0.00617652	0.047255	77.4392		144.2	0.0774392	0.237304	0.047255	0.617652		144.2	0.774392	2.37304	0.617652
144.3	2.37324	0.00617956	0.0472645	77.4509		144.3	0.0774509	0.237324	0.0472645	0.617956		144.3	0.774509	2.37324	0.617956
144.4	2.37345	0.00618259	0.0472739	77.4625		144.4	0.0774625	0.237345	0.0472739	0.618259		144.4	0.774625	2.37345	0.618259
144.5	2.37366	0.00618563	0.0472832	77.4742		144.5	0.0774742	0.237366	0.0472832	0.618563		144.5	0.774742	2.37366	0.618563
144.6	2.37386	0.00618866	0.0472924	77.4858		144.6	0.0774858	0.237386	0.0472924	0.618866		144.6	0.774858	2.37386	0.618866
144.7	2.37407	0.0061917	0.0473016	77.4975		144.7	0.0774975	0.237407	0.0473016	0.61917		144.7	0.774975	2.37407	0.61917
144.8	2.37427	0.00619473	0.0473106	77.5091		144.8	0.0775091	0.237427	0.0473106	0.619473		144.8	0.775091	2.37427	0.619473
144.9	2.37448	0.00619777	0.0473197	77.5207		144.9	0.0775207	0.237448	0.0473197	0.619777		144.9	0.775207	2.37448	0.619777
145	2.37469	0.00620081	0.0473286	77.5323		145	0.0775323	0.237469	0.0473286	0.620081		145	0.775323	2.37469	0.620081
145.1	2.37489	0.00620384	0.0473375	77.544		145.1	0.077544	0.237489	0.0473375	0.620384		145.1	0.77544	2.37489	0.620384
145.2	2.3751	0.00620688	0.0473463	77.5556		145.2	0.0775556	0.23751	0.0473463	0.620688		145.2	0.775556	2.3751	0.620688
145.3	2.37531	0.00620992	0.047355	77.5672		145.3	0.0775672	0.237531	0.047355	0.620992		145.3	0.775672	2.37531	0.620992
145.4	2.37551	0.00621296	0.0473637	77.5788		145.4	0.0775788	0.237551	0.0473637	0.621296		145.4	0.775788	2.37551	0.621296
145.5	2.37572	0.006216	0.0473723	77.5904		145.5	0.0775904	0.237572	0.0473723	0.6216		145.5	0.775904	2.37572	0.6216
145.6	2.37592	0.00621904	0.0473809	77.602		145.6	0.077602	0.237592	0.0473809	0.621904		145.6	0.77602	2.37592	0.621904
145.7	2.37613	0.00622208	0.0473894	77.6137		145.7	0.0776137	0.237613	0.0473894	0.622208		145.7	0.776137	2.37613	0.622208
145.8	2.37633	0.00622512	0.0473979	77.6253		145.8	0.0776253	0.237633	0.0473979	0.622512		145.8	0.776253	2.37633	0.622512
145.9	2.37654	0.00622816	0.0474063	77.6369		145.9	0.0776369	0.237654	0.0474063	0.622816		145.9	0.776369	2.37654	0.622816
146	2.37675	0.0062312	0.0474147	77.6485		146	0.0776485	0.237675	0.0474147	0.62312		146	0.776485	2.37675	0.62312
146.1	2.37695	0.00623425	0.047423	77.6601		146.1	0.0776601	0.237695	0.047423	0.623425		146.1	0.776601	2.37695	0.623425
146.2	2.37716	0.00623729	0.0474312	77.6716		146.2	0.0776716	0.237716	0.0474312	0.623729		146.2	0.776716	2.37716	0.623729
146.3	2.37736	0.00624033	0.0474395	77.6832		146.3	0.0776832	0.237736	0.0474395	0.624033		146.3	0.776832	2.37736	0.624033
146.4	2.37757	0.00624337	0.0474476	77.6948		146.4	0.0776948	0.237757	0.0474476	0.624337		146.4	0.776948	2.37757	0.624337
146.5	2.37777	0.00624642	0.0474558	77.7064		146.5	0.0777064	0.237777	0.0474558	0.624642		146.5	0.777064	2.37777	0.624642
146.6	2.37798	0.00624946	0.0474639	77.718		146.6	0.077718	0.237798	0.0474639	0.624946		146.6	0.77718	2.37798	0.624946
146.7	2.37818	0.00625251	0.0474719	77.7296		146.7	0.0777296	0.237818	0.0474719	0.625251		146.7	0.777296	2.37818	0.625251
146.8	2.37839	0.00625555	0.0474799	77.7411		146.8	0.0777411	0.237839	0.0474799	0.625555		146.8	0.777411	2.37839	0.625555
146.9	2.37859	0.0062586	0.0474879	77.7527		146.9	0.0777527	0.237859	0.0474879	0.62586		146.9	0.777527	2.37859	0.62586
147	2.3788	0.00626164	0.0474958	77.7643		147	0.0777643	0.23788	0.0474958	0.626164		147	0.777643	2.3788	0.626164
147.1	2.379	0.00626469	0.0475038	77.7759		147.1	0.0777759	0.2379	0.0475038	0.626469		147.1	0.777759	2.379	0.626469
147.2	2.37921	0.00626774	0.0475116	77.7874		147.2	0.0777874	0.237921	0.0475116	0.626774		147.2	0.777874	2.37921	0.626774
147.3	2.37941	0.00627079	0.0475195	77.799		147.3	0.077799	0.237941	0.0475195	0.627079		147.3	0.77799	2.37941	0.627079
147.4	2.37962	0.00627383	0.0475273	77.8106		147.4	0.0778106	0.237962	0.0475273	0.627383		147.4	0.778106	2.37962	0.627383
147.5	2.37982	0.00627688	0.047535	77.8221		147.5	0.0778221	0.237982	0.047535	0.627688		147.5	0.778221	2.37982	0.627688
147.6	2.38003	0.00627993	0.0475428	77.8337		147.6	0.0778337	0.238003	0.0475428	0.627993		147.6	0.778337	2.38003	0.627993
147.7	2.38023	0.00628298	0.0475505	77.8452		147.7	0.0778452	0.238023	0.0475505	0.628298		147.7	0.778452	2.38023	0.628298
147.8	2.38044	0.00628603	0.0475582	77.8568		147.8	0.0778568	0.238044	0.0475582	0.628603		147.8	0.778568	2.38044	0.628603
147.9	2.38064	0.00628908	0.0475658	77.8684		147.9	0.0778684	0.238064	0.0475658	0.628908		147.9	0.778684	2.38064	0.628908
148	2.38085	0.00629213	0.0475735	77.8799		148	0.0778799	0.238085	0.0475735	0.629213		148	0.778799	2.38085	0.629213
148.1	2.38105	0.00629518	0.0475809	77.8914		148.1	0.0778914	0.238105	0.0475809	0.629518		148.1	0.778914	2.38105	0.629518
148.2	2.38126	0.00629823	0.0475881	77.9028		148.2	0.0779028	0.238126	0.0475881	0.629823		148.2	0.779028	2.38126	0.629823
148.3	2.38146	0.00630128	0.047595	77.9141		148.3	0.0779141	0.238146	0.047595	0.630128		148.3	0.779141	2.38146	0.630128
148.4	2.38165	0.00630434	0.0476017	77.9253		148.4	0.0779253	0.238165	0.0476017	0.630434		148.4	0.779253	2.38165	0.630434
148.5	2.38185	0.00630739	0.0476081	77.9364		148.5	0.0779364	0.238185	0.0476081	0.630739		148.5	0.779364	2.38185	0.630739
148.6	2.38205	0.00631044	0.0476142	77.9474		148.6	0.0779474	0.238205	0.0476142	0.631044		148.6	0.779474	2.38205	0.631044
148.7	2.38224	0.00631349	0.0476201	77.9583		148.7	0.0779583	0.238224	0.0476201	0.631349		148.7	0.779583	2.38224	0.631349
148.8	2.38243	0.00631655	0.0476258	77.9691		148.8	0.0779691	0.238243	0.0476258	0.631655		148.8	0.779691	2.38243	0.631655
148.9	2.38262	0.0063196	0.0476312	77.9798		148.9	0.0779798	0.238262	0.0476312	0.63196		148.9	0.779798	2.38262	0.63196
149	2.38281	0.00632266	0.0476364	77.9904		149	0.0779904	0.238281	0.0476364	0.632266		149	0.779904	2.38281	0.632266
149.1	2.383	0.00632571	0.0476415	78.001		149.1	0.078001	0.2383	0.0476415	0.632571		149.1	0.78001	2.383	0.632571
149.2	2.38318	0.00632876	0.0476463	78.0114		149.2	0.0780114	0.238318	0.0476463	0.632876		149.2	0.780114	2.38318	0.632876
149.3	2.38336	0.00633182	0.0476509	78.0218		149.3	0.0780218	0.238336	0.0476509	0.633182		149.3	0.780218	2.38336	0.633182
149.4	2.38355	0.00633488	0.0476554	78.032		149.4	0.078032	0.238355	0.0476554	0.633488		149.4	0.78032	2.38355	0.633488
149.5	2.38373	0.00633793	0.0476596	78.0422		149.5	0.0780422	0.238373	0.0476596	0.633793		149.5	0.780422	2.38373	0.633793
149.6	2.38391	0.00634099	0.0476637	78.0523		149.6	0.0780523	0.238391	0.0476637	0.634099		149.6	0.780523	2.38391	0.634099
149.7	2.38408	0.00634404	0.0476677	78.0623		149.7	0.0780623	0.238408	0.0476677	0.634404		149.7	0.780623	2.38408	0.634404
149.8	2.38426	0.0063471	0.0476715	78.0722		149.8	0.0780722	0.238426	0.0476715	0.63471		149.8	0.780722	2.38426	0.63471
149.9	2.38443	0.00635016	0.0476751	78.082		149.9	0.078082	0.238443	0.0476751	0.635016		149.9	0.78082	2.38443	0.635016
150	2.38461	0.00635321	0.0476786	78.0918		150	0.0780918	0.238461	0.0476786	0.635321		150	0.780918	2.38461	0.635321
150.1	2.38478	0.00635627	0.0476819	78.1015		150.1	0.0781015	0.238478	0.0476819	0.635627		150.1	0.781015	2.38478	0.635627
150.2	2.38495	0.00635933	0.0476851	78.111		150.2	0.078111	0.238495	0.0476851	0.635933		150.2	0.78111	2.38495	0.635933
150.3	2.38512	0.00636239	0.0476882	78.1205		150.3	0.0781205	0.238512	0.0476882	0.636239		150.3	0.781205	2.38512	0.636239
150.4	2.38528	0.00636544	0.0476911	78.13		150.4	0.07813	0.238528	0.0476911	0.636544		150.4	0.7813	2.38528	0.636544
150.5	2.38545	0.0063685	0.0476939	78.1393		150.5	0.0781393	0.238545	0.0476939	0.63685		150.5	0.781393	2.38545	0.63685
150.6	2.38561	0.00637156	0.0476966	78.1486		150.6	0.0781486	0.238561	0.0476966	0.637156		150.6	0.781486	2.38561	0.637156
150.7	2.38578	0.00637462	0.0476992	78.1578		150.7	0.0781578	0.238578	0.0476992	0.637462		150.7	0.781578	2.38578	0.637462
150.8	2.38594	0.00637768	0.0477017	78.1669		150.8	0.0781669	0.238594	0.0477017	0.637768		150.8	0.781669	2.38594	0.637768
150.9	2.3861	0.00638074	0.0477041	78.176		150.9	0.078176	0.23861	0.0477041	0.638074		150.9	0.78176	2.3861	0.638074
151	2.38626	0.0063838	0.0477064	78.185		151	0.078185	0.238626	0.0477064	0.63838		151	0.78185	2.38626	0.63838
151.1	2.38642	0.00638686	0.0477085	78.1939		151.1	0.0781939	0.238642	0.0477085	0.638686		151.1	0.781939	2.38642	0.638686
151.2	2.38657	0.00638992	0.0477106	78.2027		151.2	0.0782027	0.238657	0.0477106	0.638992		151.2	0.782027	2.38657	0.638992
151.3	2.38673	0.00639298	0.0477126	78.2115		151.3	0.0782115	0.238673	0.0477126	0.639298		151.3	0.782115	2.38673	0.639298
151.4	2.38688	0.00639604	0.0477145	78.2202		151.4	0.0782202	0.238688	0.0477145	0.639604		151.4	0.782202	2.38688	0.639604
151.5	2.38704	0.0063991	0.0477164	78.2288		151.5	0.0782288	0.238704	0.0477164	0.63991		151.5	0.782288	2.38704	0.63991
151.6	2.38719	0.00640216	0.0477181	78.2373		151.6	0.0782373	0.238719	0.0477181	0.640216		151.6	0.782373	2.38719	0.640216
151.7	2.38734	0.00640523	0.0477198	78.2458		151.7	0.0782458	0.238734	0.0477198	0.640523		151.7	0.782458	2.38734	0.640523
151.8	2.38749	0.00640829	0.0477214	78.2543		151.8	0.0782543	0.238749	0.0477214	0.640829		151.8	0.782543	2.38749	0.640829
151.9	2.38764	0.00641135	0.047723	78.2626		151.9	0.0782626	0.238764	0.047723	0.641135		151.9	0.782626	2.38764	0.641135
152	2.38778	0.00641441	0.0477245	78.2709		152	0.0782709	0.238778	0.0477245	0.641441		152	0.782709	2.38778	0.641441
152.1	2.38793	0.00641748	0.0477259	78.2791		152.1	0.0782791	0.238793	0.0477259	0.641748		152.1	0.782791	2.38793	0.641748
152.2	2.38807	0.00642054	0.0477272	78.2873		152.2	0.0782873	0.238807	0.0477272	0.642054		152.2	0.782873	2.38807	0.642054
152.3	2.38822	0.0064236	0.0477285	78.2954		152.3	0.0782954	0.238822	0.0477285	0.64236		152.3	0.782954	2.38822	0.64236
152.4	2.38836	0.00642667	0.0477298	78.3035		152.4	0.0783035	0.238836	0.0477298	0.642667		152.4	0.783035	2.38836	0.642667
152.5	2.3885	0.00642973	0.047731	78.3114		152.5	0.0783114	0.23885	0.047731	0.642973		152.5	0.783114	2.3885	0.642973
152.6	2.38864	0.00643279	0.0477321	78.3194		152.6	0.0783194	0.238864	0.0477321	0.643279		152.6	0.783194	2.38864	0.643279
152.7	2.38878	0.00643586	0.0477332	78.3272		152.7	0.0783272	0.238878	0.0477332	0.643586		152.7	0.783272	2.38878	0.643586
152.8	2.38892	0.00643892	0.0477342	78.335		152.8	0.078335	0.238892	0.0477342	0.643892		152.8	0.78335	2.38892	0.643892
152.9	2.38906	0.00644199	0.0477353	78.3428		152.9	0.0783428	0.238906	0.0477353	0.644199		152.9	0.783428	2.38906	0.644199
153	2.38919	0.00644505	0.0477362	78.3505		153	0.0783505	0.238919	0.0477362	0.644505		153	0.783505	2.38919	0.644505
153.1	2.38933	0.00644812	0.0477371	78.3581		153.1	0.0783581	0.238933	0.0477371	0.644812		153.1	0.783581	2.38933	0.644812
153.2	2.38946	0.00645118	0.047738	78.3657		153.2	0.0783657	0.238946	0.047738	0.645118		153.2	0.783657	2.38946	0.645118
153.3	2.3896	0.00645425	0.0477389	78.3732		153.3	0.0783732	0.23896	0.0477389	0.645425		153.3	0.783732	2.3896	0.645425
153.4	2.38973	0.00645731	0.0477397	78.3806		153.4	0.0783806	0.238973	0.0477397	0.645731		153.4	0.783806	2.38973	0.645731
153.5	2.38986	0.00646038	0.0477405	78.388		153.5	0.078388	0.238986	0.0477405	0.646038		153.5	0.78388	2.38986	0.646038
153.6	2.38999	0.00646345	0.0477413	78.3954		153.6	0.0783954	0.238999	0.0477413	0.646345		153.6	0.783954	2.38999	0.646345
153.7	2.39012	0.00646651	0.047742	78.4027		153.7	0.0784027	0.239012	0.047742	0.646651		153.7	0.784027	2.39012	0.646651
153.8	2.39025	0.00646958	0.0477427	78.41		153.8	0.07841	0.239025	0.0477427	0.646958		153.8	0.7841	2.39025	0.646958
153.9	2.39038	0.00647265	0.0477434	78.4172		153.9	0.0784172	0.239038	0.0477434	0.647265		153.9	0.784172	2.39038	0.647265
154	2.3905	0.00647571	0.047744	78.4243		154	0.0784243	0.23905	0.047744	0.647571		154	0.784243	2.3905	0.647571
154.1	2.39063	0.00647878	0.0477446	78.4314		154.1	0.0784314	0.239063	0.0477446	0.647878		154.1	0.784314	2.39063	0.647878
154.2	2.39075	0.00648185	0.0477452	78.4385		154.2	0.0784385	0.239075	0.0477452	0.648185		154.2	0.784385	2.39075	0.648185
154.3	2.39088	0.00648492	0.0477458	78.4455		154.3	0.0784455	0.239088	0.0477458	0.648492		154.3	0.784455	2.39088	0.648492
154.4	2.391	0.00648799	0.0477464	78.4524		154.4	0.0784524	0.2391	0.0477464	0.648799		154.4	0.784524	2.391	0.648799
154.5	2.39112	0.00649105	0.047747	78.4593		154.5	0.0784593	0.239112	0.047747	0.649105		154.5	0.784593	2.39112	0.649105
154.6	2.39124	0.00649412	0.0477475	78.4662		154.6	0.0784662	0.239124	0.0477475	0.649412		154.6	0.784662	2.39124	0.649412
154.7	2.39136	0.00649719	0.047748	78.473		154.7	0.078473	0.239136	0.047748	0.649719		154.7	0.78473	2.39136	0.649719
154.8	2.39148	0.00650026	0.0477485	78.4797		154.8	0.0784797	0.239148	0.0477485	0.650026		154.8	0.784797	2.39148	0.650026
154.9	2.3916	0.00650333	0.047749	78.4865		154.9	0.0784865	0.23916	0.047749	0.650333		154.9	0.784865	2.3916	0.650333
155	2.39172	0.0065064	0.0477495	78.4931		155	0.0784931	0.239172	0.0477495	0.65064		155	0.784931	2.39172	0.65064
155.1	2.39184	0.00650947	0.0477499	78.4997		155.1	0.0784997	0.239184	0.0477499	0.650947		155.1	0.784997	2.39184	0.650947
155.2	2.39195	0.00651254	0.04775	78.5062		155.2	0.0785062	0.239195	0.04775	0.651254		155.2	0.785062	2.39195	0.651254
155.3	2.39207	0.00651561	0.04775	78.5125		155.3	0.0785125	0.239207	0.04775	0.651561		155.3	0.785125	2.39207	0.651561
155.4	2.39218	0.00651868	0.0477498	78.5188		155.4	0.0785188	0.239218	0.0477498	0.651868		155.4	0.785188	2.39218	0.651868
155.5	2.39229	0.00652175	0.0477494	78.5249		155.5	0.0785249	0.239229	0.0477494	0.652175		155.5	0.785249	2.39229	0.652175
155.6	2.39239	0.00652482	0.0477488	78.5309		155.6	0.0785309	0.239239	0.0477488	0.652482		155.6	0.785309	2.39239	0.652482
155.7	2.3925	0.00652789	0.0477481	78.5368		155.7	0.0785368	0.23925	0.0477481	0.652789		155.7	0.785368	2.3925	0.652789
155.8	2.3926	0.00653096	0.0477472	78.5426		155.8	0.0785426	0.23926	0.0477472	0.653096		155.8	0.785426	2.3926	0.653096
155.9	2.3927	0.00653403	0.0477461	78.5483		155.9	0.0785483	0.23927	0.0477461	0.653403		155.9	0.785483	2.3927	0.653403
156	2.3928	0.0065371	0.0477449	78.5538		156	0.0785538	0.23928	0.0477449	0.65371		156	0.785538	2.3928	0.65371
156.1	2.3929	0.00654017	0.0477435	78.5593		156.1	0.0785593	0.23929	0.0477435	0.654017		156.1	0.785593	2.3929	0.654017
156.2	2.39299	0.00654324	0.047742	78.5647		156.2	0.0785647	0.239299	0.047742	0.654324		156.2	0.785647	2.39299	0.654324
156.3	2.39308	0.00654632	0.0477404	78.5699		156.3	0.0785699	0.239308	0.0477404	0.654632		156.3	0.785699	2.39308	0.654632
156.4	2.39318	0.00654939	0.0477387	78.5751		156.4	0.0785751	0.239318	0.0477387	0.654939		156.4	0.785751	2.39318	0.654939
156.5	2.39326	0.00655246	0.0477368	78.5801		156.5	0.0785801	0.239326	0.0477368	0.655246		156.5	0.785801	2.39326	0.655246
156.6	2.39335	0.00655553	0.0477348	78.5851		156.6	0.0785851	0.239335	0.0477348	0.655553		156.6	0.785851	2.39335	0.655553
156.7	2.39344	0.0065586	0.0477327	78.5899		156.7	0.0785899	0.239344	0.0477327	0.65586		156.7	0.785899	2.39344	0.65586
156.8	2.39352	0.00656167	0.0477305	78.5947		156.8	0.0785947	0.239352	0.0477305	0.656167		156.8	0.785947	2.39352	0.656167
156.9	2.39361	0.00656474	0.0477282	78.5993		156.9	0.0785993	0.239361	0.0477282	0.656474		156.9	0.785993	2.39361	0.656474
157	2.39369	0.00656782	0.0477258	78.6039		157	0.0786039	0.239369	0.0477258	0.656782		157	0.786039	2.39369	0.656782
157.1	2.39377	0.00657089	0.0477233	78.6084		157.1	0.0786084	0.239377	0.0477233	0.657089		157.1	0.786084	2.39377	0.657089
157.2	2.39384	0.00657396	0.0477208	78.6127		157.2	0.0786127	0.239384	0.0477208	0.657396		157.2	0.786127	2.39384	0.657396
157.3	2.39392	0.00657703	0.0477181	78.617		157.3	0.078617	0.239392	0.0477181	0.657703		157.3	0.78617	2.39392	0.657703
157.4	2.39399	0.0065801	0.0477154	78.6212		157.4	0.0786212	0.239399	0.0477154	0.65801		157.4	0.786212	2.39399	0.65801
157.5	2.39407	0.00658318	0.0477125	78.6253		157.5	0.0786253	0.239407	0.0477125	0.658318		157.5	0.786253	2.39407	0.658318
157.6	2.39414	0.00658625	0.0477096	78.6293		157.6	0.0786293	0.239414	0.0477096	0.658625		157.6	0.786293	2.39414	0.658625
157.7	2.39421	0.00658932	0.0477067	78.6332		157.7	0.0786332	0.239421	0.0477067	0.658932		157.7	0.786332	2.39421	0.658932
157.8	2.39427	0.00659239	0.0477036	78.6371		157.8	0.0786371	0.239427	0.0477036	0.659239		157.8	0.786371	2.39427	0.659239
157.9	2.39434	0.00659546	0.0477005	78.6408		157.9	0.0786408	0.239434	0.0477005	0.659546		157.9	0.786408	2.39434	0.659546
158	2.39441	0.00659854	0.0476974	78.6445		158	0.0786445	0.239441	0.0476974	0.659854		158	0.786445	2.39441	0.659854
158.1	2.39447	0.00660161	0.0476941	78.6481		158.1	0.0786481	0.239447	0.0476941	0.660161		158.1	0.786481	2.39447	0.660161
158.2	2.39453	0.00660468	0.0476909	78.6516		158.2	0.0786516	0.239453	0.0476909	0.660468		158.2	0.786516	2.39453	0.660468
158.3	2.39459	0.00660775	0.0476875	78.655		158.3	0.078655	0.239459	0.0476875	0.660775		158.3	0.78655	2.39459	0.660775
158.4	2.39465	0.00661083	0.0476842	78.6583		158.4	0.0786583	0.239465	0.0476842	0.661083		158.4	0.786583	2.39465	0.661083
158.5	2.39471	0.0066139	0.0476807	78.6616		158.5	0.0786616	0.239471	0.0476807	0.66139		158.5	0.786616	2.39471	0.66139
158.6	2.39477	0.00661697	0.0476773	78.6648		158.6	0.0786648	0.239477	0.0476773	0.661697		158.6	0.786648	2.39477	0.661697
158.7	2.39482	0.00662004	0.0476738	78.6679		158.7	0.0786679	0.239482	0.0476738	0.662004		158.7	0.786679	2.39482	0.662004
158.8	2.39487	0.00662312	0.0476702	78.6709		158.8	0.0786709	0.239487	0.0476702	0.662312		158.8	0.786709	2.39487	0.662312
158.9	2.39493	0.00662619	0.0476666	78.6739		158.9	0.0786739	0.239493	0.0476666	0.662619		158.9	0.786739	2.39493	0.662619
159	2.39498	0.00662926	0.047663	78.6767		159	0.0786767	0.239498	0.047663	0.662926		159	0.786767	2.39498	0.662926
159.1	2.39503	0.00663233	0.0476593	78.6795		159.1	0.0786795	0.239503	0.0476593	0.663233		159.1	0.786795	2.39503	0.663233
159.2	2.39508	0.00663541	0.0476556	78.6823		159.2	0.0786823	0.239508	0.0476556	0.663541		159.2	0.786823	2.39508	0.663541
159.3	2.39512	0.00663848	0.0476519	78.6849		159.3	0.0786849	0.239512	0.0476519	0.663848		159.3	0.786849	2.39512	0.663848
159.4	2.39517	0.00664155	0.0476482	78.6875		159.4	0.0786875	0.239517	0.0476482	0.664155		159.4	0.786875	2.39517	0.664155
159.5	2.39521	0.00664463	0.0476444	78.69		159.5	0.07869	0.239521	0.0476444	0.664463		159.5	0.7869	2.39521	0.664463
159.6	2.39526	0.0066477	0.0476406	78.6925		159.6	0.0786925	0.239526	0.0476406	0.66477		159.6	0.786925	2.39526	0.66477
159.7	2.3953	0.00665077	0.0476368	78.6948		159.7	0.0786948	0.23953	0.0476368	0.665077		159.7	0.786948	2.3953	0.665077
159.8	2.39534	0.00665385	0.0476329	78.6971		159.8	0.0786971	0.239534	0.0476329	0.665385		159.8	0.786971	2.39534	0.665385
159.9	2.39538	0.00665692	0.0476291	78.6994		159.9	0.0786994	0.239538	0.0476291	0.665692		159.9	0.786994	2.39538	0.665692
160	2.39542	0.00665999	0.0476252	78.7016		160	0.0787016	0.239542	0.0476252	0.665999		160	0.787016	2.39542	0.665999
160.1	2.39546	0.00666306	0.0476213	78.7037		160.1	0.0787037	0.239546	0.0476213	0.666306		160.1	0.787037	2.39546	0.666306
160.2	2.39549	0.00666614	0.0476174	78.7057		160.2	0.0787057	0.239549	0.0476174	0.666614		160.2	0.787057	2.39549	0.666614
160.3	2.39553	0.00666921	0.0476134	78.7077		160.3	0.0787077	0.239553	0.0476134	0.666921		160.3	0.787077	2.39553	0.666921
160.4	2.39556	0.00667228	0.0476095	78.7096		160.4	0.0787096	0.239556	0.0476095	0.667228		160.4	0.787096	2.39556	0.667228
160.5	2.39559	0.00667536	0.0476056	78.7115		160.5	0.0787115	0.239559	0.0476056	0.667536		160.5	0.787115	2.39559	0.667536
160.6	2.39562	0.00667843	0.0476016	78.7132		160.6	0.0787132	0.239562	0.0476016	0.667843		160.6	0.787132	2.39562	0.667843
160.7	2.39566	0.0066815	0.0475976	78.715		160.7	0.078715	0.239566	0.0475976	0.66815		160.7	0.78715	2.39566	0.66815
160.8	2.39569	0.00668458	0.0475937	78.7166		160.8	0.0787166	0.239569	0.0475937	0.668458		160.8	0.787166	2.39569	0.668458
160.9	2.39571	0.00668765	0.0475897	78.7183		160.9	0.0787183	0.239571	0.0475897	0.668765		160.9	0.787183	2.39571	0.668765
161	2.39574	0.00669072	0.0475857	78.7198		161	0.0787198	0.239574	0.0475857	0.669072		161	0.787198	2.39574	0.669072
161.1	2.39577	0.0066938	0.0475817	78.7213		161.1	0.0787213	0.239577	0.0475817	0.66938		161.1	0.787213	2.39577	0.66938
161.2	2.39579	0.00669687	0.0475777	78.7227		161.2	0.0787227	0.239579	0.0475777	0.669687		161.2	0.787227	2.39579	0.669687
161.3	2.39582	0.00669994	0.0475737	78.7241		161.3	0.0787241	0.239582	0.0475737	0.669994		161.3	0.787241	2.39582	0.669994
161.4	2.39584	0.00670301	0.0475697	78.7254		161.4	0.0787254	0.239584	0.0475697	0.670301		161.4	0.787254	2.39584	0.670301
161.5	2.39586	0.00670609	0.0475657	78.7267		161.5	0.0787267	0.239586	0.0475657	0.670609		161.5	0.787267	2.39586	0.670609
161.6	2.39589	0.00670916	0.0475617	78.7279		161.6	0.0787279	0.239589	0.0475617	0.670916		161.6	0.787279	2.39589	0.670916
161.7	2.39591	0.00671223	0.0475577	78.7291		161.7	0.0787291	0.239591	0.0475577	0.671223		161.7	0.787291	2.39591	0.671223
161.8	2.39593	0.00671531	0.0475537	78.7302		161.8	0.0787302	0.239593	0.0475537	0.671531		161.8	0.787302	2.39593	0.671531
161.9	2.39594	0.00671838	0.0475497	78.7312		161.9	0.0787312	0.239594	0.0475497	0.671838		161.9	0.787312	2.39594	0.671838
162	2.39596	0.00672145	0.0475457	78.7322		162	0.0787322	0.239596	0.0475457	0.672145		162	0.787322	2.39596	0.672145
162.1	2.39598	0.00672453	0.0475417	78.7332		162.1	0.0787332	0.239598	0.0475417	0.672453		162.1	0.787332	2.39598	0.672453
162.2	2.39599	0.0067276	0.0475376	78.734		162.2	0.078734	0.239599	0.0475376	0.67276		162.2	0.78734	2.39599	0.67276
162.3	2.39601	0.00673067	0.0475334	78.7348		162.3	0.0787348	0.239601	0.0475334	0.673067		162.3	0.787348	2.39601	0.673067
162.4	2.39602	0.00673374	0.0475291	78.7355		162.4	0.0787355	0.239602	0.0475291	0.673374		162.4	0.787355	2.39602	0.673374
162.5	2.39603	0.00673682	0.0475248	78.7361		162.5	0.0787361	0.239603	0.0475248	0.673682		162.5	0.787361	2.39603	0.673682
162.6	2.39604	0.00673989	0.0475205	78.7367		162.6	0.0787367	0.239604	0.0475205	0.673989		162.6	0.787367	2.39604	0.673989
162.7	2.39605	0.00674296	0.0475161	78.7371		162.7	0.0787371	0.239605	0.0475161	0.674296		162.7	0.787371	2.39605	0.674296
162.8	2.39606	0.00674604	0.0475116	78.7375		162.8	0.0787375	0.239606	0.0475116	0.674604		162.8	0.787375	2.39606	0.674604
162.9	2.39606	0.00674911	0.0475071	78.7379		162.9	0.0787379	0.239606	0.0475071	0.674911		162.9	0.787379	2.39606	0.674911
163	2.39607	0.00675218	0.0475025	78.7381		163	0.0787381	0.239607	0.0475025	0.675218		163	0.787381	2.39607	0.675218
163.1	2.39607	0.00675525	0.0474979	78.7383		163.1	0.0787383	0.239607	0.0474979	0.675525		163.1	0.787383	2.39607	0.675525
163.2	2.39607	0.00675832	0.0474932	78.7384		163.2	0.0787384	0.239607	0.0474932	0.675832		163.2	0.787384	2.39607	0.675832
163.3	2.39607	0.0067614	0.0474885	78.7384		163.3	0.0787384	0.239607	0.0474885	0.67614		163.3	0.787384	2.39607	0.67614
163.4	2.39607	0.00676447	0.0474838	78.7384		163.4	0.0787384	0.239607	0.0474838	0.676447		163.4	0.787384	2.39607	0.676447
163.5	2.39607	0.00676754	0.047479	78.7383		163.5	0.0787383	0.239607	0.047479	0.676754		163.5	0.787383	2.39607	0.676754
163.6	2.39607	0.00677061	0.0474742	78.7382		163.6	0.0787382	0.239607	0.0474742	0.677061		163.6	0.787382	2.39607	0.677061
163.7	2.39606	0.00677369	0.0474694	78.7379		163.7	0.0787379	0.239606	0.0474694	0.677369		163.7	0.787379	2.39606	0.677369
163.8	2.39606	0.00677676	0.0474645	78.7376		163.8	0.0787376	0.239606	0.0474645	0.677676		163.8	0.787376	2.39606	0.677676
163.9	2.39605	0.00677983	0.0474596	78.7373		163.9	0.0787373	0.239605	0.0474596	0.677983		163.9	0.787373	2.39605	0.677983
164	2.39604	0.0067829	0.0474547	78.7368		164	0.0787368	0.239604	0.0474547	0.67829		164	0.787368	2.39604	0.67829
164.1	2.39603	0.00678597	0.0474497	78.7364		164.1	0.0787364	0.239603	0.0474497	0.678597		164.1	0.787364	2.39603	0.678597
164.2	2.39602	0.00678904	0.0474447	78.7358		164.2	0.0787358	0.239602	0.0474447	0.678904		164.2	0.787358	2.39602	0.678904
164.3	2.39601	0.00679212	0.0474397	78.7352		164.3	0.0787352	0.239601	0.0474397	0.679212		164.3	0.787352	2.39601	0.679212
164.4	2.396	0.00679519	0.0474347	78.7345		164.4	0.0787345	0.2396	0.0474347	0.679519		164.4	0.787345	2.396	0.679519
164.5	2.39599	0.00679826	0.0474297	78.7338		164.5	0.0787338	0.239599	0.0474297	0.679826		164.5	0.787338	2.39599	0.679826
164.6	2.39598	0.00680133	0.0474246	78.733		164.6	0.078733	0.239598	0.0474246	0.680133		164.6	0.78733	2.39598	0.680133
164.7	2.39596	0.0068044	0.0474196	78.7321		164.7	0.0787321	0.239596	0.0474196	0.68044		164.7	0.787321	2.39596	0.68044
164.8	2.39594	0.00680747	0.0474145	78.7312		164.8	0.0787312	0.239594	0.0474145	0.680747		164.8	0.787312	2.39594	0.680747
164.9	2.39593	0.00681054	0.0474094	78.7303		164.9	0.0787303	0.239593	0.0474094	0.681054		164.9	0.787303	2.39593	0.681054
165	2.39591	0.00681361	0.0474042	78.7292		165	0.0787292	0.239591	0.0474042	0.681361		165	0.787292	2.39591	0.681361
165.1	2.39589	0.00681668	0.0473991	78.7282		165.1	0.0787282	0.239589	0.0473991	0.681668		165.1	0.787282	2.39589	0.681668
165.2	2.39587	0.00681975	0.047394	78.727		165.2	0.078727	0.239587	0.047394	0.681975		165.2	0.78727	2.39587	0.681975
165.3	2.39585	0.00682282	0.0473888	78.7258		165.3	0.0787258	0.239585	0.0473888	0.682282		165.3	0.787258	2.39585	0.682282
165.4	2.39583	0.0068259	0.0473837	78.7246		165.4	0.0787246	0.239583	0.0473837	0.68259		165.4	0.787246	2.39583	0.68259
165.5	2.3958	0.00682897	0.0473785	78.7233		165.5	0.0787233	0.23958	0.0473785	0.682897		165.5	0.787233	2.3958	0.682897
165.6	2.39578	0.00683204	0.0473733	78.7219		165.6	0.0787219	0.239578	0.0473733	0.683204		165.6	0.787219	2.39578	0.683204
165.7	2.39575	0.00683511	0.0473682	78.7205		165.7	0.0787205	0.239575	0.0473682	0.683511		165.7	0.787205	2.39575	0.683511
165.8	2.39573	0.00683818	0.047363	78.7191		165.8	0.0787191	0.239573	0.047363	0.683818		165.8	0.787191	2.39573	0.683818
165.9	2.3957	0.00684125	0.0473578	78.7176		165.9	0.0787176	0.23957	0.0473578	0.684125		165.9	0.787176	2.3957	0.684125
166	2.39567	0.00684432	0.0473526	78.716		166	0.078716	0.239567	0.0473526	0.684432		166	0.78716	2.39567	0.684432
166.1	2.39565	0.00684738	0.0473474	78.7144		166.1	0.0787144	0.239565	0.0473474	0.684738		166.1	0.787144	2.39565	0.684738
166.2	2.39562	0.00685045	0.0473422	78.7128		166.2	0.0787128	0.239562	0.0473422	0.685045		166.2	0.787128	2.39562	0.685045
166.3	2.39559	0.00685352	0.047337	78.7111		166.3	0.0787111	0.239559	0.047337	0.685352		166.3	0.787111	2.39559	0.685352
166.4	2.39556	0.00685659	0.0473318	78.7093		166.4	0.0787093	0.239556	0.0473318	0.685659		166.4	0.787093	2.39556	0.685659
166.5	2.39552	0.00685966	0.0473266	78.7075		166.5	0.0787075	0.239552	0.0473266	0.685966		166.5	0.787075	2.39552	0.685966
166.6	2.39549	0.00686273	0.0473214	78.7057		166.6	0.0787057	0.239549	0.0473214	0.686273		166.6	0.787057	2.39549	0.686273
166.7	2.39546	0.0068658	0.0473162	78.7038		166.7	0.0787038	0.239546	0.0473162	0.68658		166.7	0.787038	2.39546	0.68658
166.8	2.39542	0.00686887	0.047311	78.7019		166.8	0.0787019	0.239542	0.047311	0.686887		166.8	0.787019	2.39542	0.686887
166.9	2.39539	0.00687194	0.0473059	78.6999		166.9	0.0786999	0.239539	0.0473059	0.687194		166.9	0.786999	2.39539	0.687194
167	2.39535	0.00687501	0.0473007	78.6978		167	0.0786978	0.239535	0.0473007	0.687501		167	0.786978	2.39535	0.687501
167.1	2.39532	0.00687807	0.0472955	78.6958		167.1	0.0786958	0.239532	0.0472955	0.687807		167.1	0.786958	2.39532	0.687807
167.2	2.39528	0.00688114	0.0472903	78.6937		167.2	0.0786937	0.239528	0.0472903	0.688114		167.2	0.786937	2.39528	0.688114
167.3	2.39524	0.00688421	0.0472851	78.6915		167.3	0.0786915	0.239524	0.0472851	0.688421		167.3	0.786915	2.39524	0.688421
167.4	2.3952	0.00688728	0.04728	78.6893		167.4	0.0786893	0.23952	0.04728	0.688728		167.4	0.786893	2.3952	0.688728
167.5	2.39516	0.00689035	0.0472748	78.6871		167.5	0.0786871	0.239516	0.0472748	0.689035		167.5	0.786871	2.39516	0.689035
167.6	2.39512	0.00689341	0.0472697	78.6848		167.6	0.0786848	0.239512	0.0472697	0.689341		167.6	0.786848	2.39512	0.689341
167.7	2.39508	0.00689648	0.0472645	78.6825		167.7	0.0786825	0.239508	0.0472645	0.689648		167.7	0.786825	2.39508	0.689648
167.8	2.39504	0.00689955	0.0472594	78.6801		167.8	0.0786801	0.239504	0.0472594	0.689955		167.8	0.786801	2.39504	0.689955
167.9	2.39499	0.00690262	0.0472542	78.6777		167.9	0.0786777	0.239499	0.0472542	0.690262		167.9	0.786777	2.39499	0.690262
168	2.39495	0.00690568	0.0472491	78.6753		168	0.0786753	0.239495	0.0472491	0.690568		168	0.786753	2.39495	0.690568
168.1	2.39491	0.00690875	0.047244	78.6728		168.1	0.0786728	0.239491	0.047244	0.690875		168.1	0.786728	2.39491	0.690875
168.2	2.39486	0.00691182	0.0472389	78.6703		168.2	0.0786703	0.239486	0.0472389	0.691182		168.2	0.786703	2.39486	0.691182
168.3	2.39482	0.00691489	0.0472338	78.6677		168.3	0.0786677	0.239482	0.0472338	0.691489		168.3	0.786677	2.39482	0.691489
168.4	2.39477	0.00691795	0.0472287	78.6651		168.4	0.0786651	0.239477	0.0472287	0.691795		168.4	0.786651	2.39477	0.691795
168.5	2.39472	0.00692102	0.0472236	78.6625		168.5	0.0786625	0.239472	0.0472236	0.692102		168.5	0.786625	2.39472	0.692102
168.6	2.39468	0.00692409	0.0472185	78.6598		168.6	0.0786598	0.239468	0.0472185	0.692409		168.6	0.786598	2.39468	0.692409
168.7	2.39463	0.00692715	0.0472134	78.6571		168.7	0.0786571	0.239463	0.0472134	0.692715		168.7	0.786571	2.39463	0.692715
168.8	2.39458	0.00693022	0.0472084	78.6544		168.8	0.0786544	0.239458	0.0472084	0.693022		168.8	0.786544	2.39458	0.693022
168.9	2.39453	0.00693328	0.0472033	78.6516		168.9	0.0786516	0.239453	0.0472033	0.693328		168.9	0.786516	2.39453	0.693328
169	2.39448	0.00693635	0.0471983	78.6488		169	0.0786488	0.239448	0.0471983	0.693635		169	0.786488	2.39448	0.693635
169.1	2.39443	0.00693942	0.0471933	78.6459		169.1	0.0786459	0.239443	0.0471933	0.693942		169.1	0.786459	2.39443	0.693942
169.2	2.39438	0.00694248	0.0471883	78.6431		169.2	0.0786431	0.239438	0.0471883	0.694248		169.2	0.786431	2.39438	0.694248
169.3	2.39433	0.00694555	0.0471834	78.6402		169.3	0.0786402	0.239433	0.0471834	0.694555		169.3	0.786402	2.39433	0.694555
169.4	2.39428	0.00694861	0.0471784	78.6373		169.4	0.0786373	0.239428	0.0471784	0.694861		169.4	0.786373	2.39428	0.694861
169.5	2.39423	0.00695168	0.0471736	78.6343		169.5	0.0786343	0.239423	0.0471736	0.695168		169.5	0.786343	2.39423	0.695168
169.6	2.39417	0.00695474	0.0471687	78.6314		169.6	0.0786314	0.239417	0.0471687	0.695474		169.6	0.786314	2.39417	0.695474
169.7	2.39412	0.00695781	0.0471639	78.6284		169.7	0.0786284	0.239412	0.0471639	0.695781		169.7	0.786284	2.39412	0.695781
169.8	2.39407	0.00696087	0.0471591	78.6254		169.8	0.0786254	0.239407	0.0471591	0.696087		169.8	0.786254	2.39407	0.696087
169.9	2.39401	0.00696394	0.0471544	78.6224		169.9	0.0786224	0.239401	0.0471544	0.696394		169.9	0.786224	2.39401	0.696394
170	2.39396	0.006967	0.0471497	78.6193		170	0.0786193	0.239396	0.0471497	0.6967		170	0.786193	2.39396	0.6967
170.1	2.39391	0.00697006	0.047145	78.6163		170.1	0.0786163	0.239391	0.047145	0.697006		170.1	0.786163	2.39391	0.697006
170.2	2.39385	0.00697313	0.0471403	78.6132		170.2	0.0786132	0.239385	0.0471403	0.697313		170.2	0.786132	2.39385	0.697313
170.3	2.3938	0.00697619	0.0471357	78.6101		170.3	0.0786101	0.23938	0.0471357	0.697619		170.3	0.786101	2.3938	0.697619
170.4	2.39374	0.00697926	0.0471311	78.6069		170.4	0.0786069	0.239374	0.0471311	0.697926		170.4	0.786069	2.39374	0.697926
170.5	2.39368	0.00698232	0.0471265	78.6038		170.5	0.0786038	0.239368	0.0471265	0.698232		170.5	0.786038	2.39368	0.698232
170.6	2.39363	0.00698538	0.047122	78.6006		170.6	0.0786006	0.239363	0.047122	0.698538		170.6	0.786006	2.39363	0.698538
170.7	2.39357	0.00698845	0.0471174	78.5974		170.7	0.0785974	0.239357	0.0471174	0.698845		170.7	0.785974	2.39357	0.698845
170.8	2.39351	0.00699151	0.0471129	78.5942		170.8	0.0785942	0.239351	0.0471129	0.699151		170.8	0.785942	2.39351	0.699151
170.9	2.39346	0.00699457	0.0471085	78.591		170.9	0.078591	0.239346	0.0471085	0.699457		170.9	0.78591	2.39346	0.699457
171	2.3934	0.00699764	0.047104	78.5877		171	0.0785877	0.23934	0.047104	0.699764		171	0.785877	2.3934	0.699764
171.1	2.39334	0.0070007	0.0470996	78.5844		171.1	0.0785844	0.239334	0.0470996	0.70007		171.1	0.785844	2.39334	0.70007
171.2	2.39328	0.00700376	0.0470952	78.5812		171.2	0.0785812	0.239328	0.0470952	0.700376		171.2	0.785812	2.39328	0.700376
171.3	2.39322	0.00700682	0.0470908	78.5778		171.3	0.0785778	0.239322	0.0470908	0.700682		171.3	0.785778	2.39322	0.700682
171.4	2.39317	0.00700989	0.0470865	78.5745		171.4	0.0785745	0.239317	0.0470865	0.700989		171.4	0.785745	2.39317	0.700989
171.5	2.39311	0.00701295	0.0470822	78.5712		171.5	0.0785712	0.239311	0.0470822	0.701295		171.5	0.785712	2.39311	0.701295
171.6	2.39305	0.00701601	0.0470779	78.5678		171.6	0.0785678	0.239305	0.0470779	0.701601		171.6	0.785678	2.39305	0.701601
171.7	2.39299	0.00701907	0.0470736	78.5644		171.7	0.0785644	0.239299	0.0470736	0.701907		171.7	0.785644	2.39299	0.701907
171.8	2.39293	0.00702214	0.0470693	78.561		171.8	0.078561	0.239293	0.0470693	0.702214		171.8	0.78561	2.39293	0.702214
171.9	2.39287	0.0070252	0.0470651	78.5576		171.9	0.0785576	0.239287	0.0470651	0.70252		171.9	0.785576	2.39287	0.70252
172	2.3928	0.00702826	0.0470608	78.5542		172	0.0785542	0.23928	0.0470608	0.702826		172	0.785542	2.3928	0.702826
172.1	2.39274	0.00703132	0.0470566	78.5507		172.1	0.0785507	0.239274	0.0470566	0.703132		172.1	0.785507	2.39274	0.703132
172.2	2.39268	0.00703438	0.0470524	78.5473		172.2	0.0785473	0.239268	0.0470524	0.703438		172.2	0.785473	2.39268	0.703438
172.3	2.39262	0.00703744	0.0470483	78.5438		172.3	0.0785438	0.239262	0.0470483	0.703744		172.3	0.785438	2.39262	0.703744
172.4	2.39256	0.0070405	0.0470441	78.5403		172.4	0.0785403	0.239256	0.0470441	0.70405		172.4	0.785403	2.39256	0.70405
172.5	2.3925	0.00704356	0.04704	78.5367		172.5	0.0785367	0.23925	0.04704	0.704356		172.5	0.785367	2.3925	0.704356
172.6	2.39243	0.00704662	0.0470359	78.5332		172.6	0.0785332	0.239243	0.0470359	0.704662		172.6	0.785332	2.39243	0.704662
172.7	2.39237	0.00704968	0.0470318	78.5297		172.7	0.0785297	0.239237	0.0470318	0.704968		172.7	0.785297	2.39237	0.704968
172.8	2.39231	0.00705274	0.0470277	78.5261		172.8	0.0785261	0.239231	0.0470277	0.705274		172.8	0.785261	2.39231	0.705274
172.9	2.39224	0.0070558	0.0470237	78.5225		172.9	0.0785225	0.239224	0.0470237	0.70558		172.9	0.785225	2.39224	0.70558
173	2.39218	0.00705886	0.0470196	78.5189		173	0.0785189	0.239218	0.0470196	0.705886		173	0.785189	2.39218	0.705886
173.1	2.39212	0.00706192	0.0470156	78.5153		173.1	0.0785153	0.239212	0.0470156	0.706192		173.1	0.785153	2.39212	0.706192
173.2	2.39205	0.00706498	0.0470116	78.5117		173.2	0.0785117	0.239205	0.0470116	0.706498		173.2	0.785117	2.39205	0.706498
173.3	2.39199	0.00706804	0.0470076	78.508		173.3	0.078508	0.239199	0.0470076	0.706804		173.3	0.78508	2.39199	0.706804
173.4	2.39192	0.0070711	0.0470036	78.5044		173.4	0.0785044	0.239192	0.0470036	0.70711		173.4	0.785044	2.39192	0.70711
173.5	2.39186	0.00707416	0.0469996	78.5007		173.5	0.0785007	0.239186	0.0469996	0.707416		173.5	0.785007	2.39186	0.707416
173.6	2.39179	0.00707722	0.0469957	78.497		173.6	0.078497	0.239179	0.0469957	0.707722		173.6	0.78497	2.39179	0.707722
173.7	2.39173	0.00708028	0.0469918	78.4933		173.7	0.0784933	0.239173	0.0469918	0.708028		173.7	0.784933	2.39173	0.708028
173.8	2.39166	0.00708334	0.0469879	78.4896		173.8	0.0784896	0.239166	0.0469879	0.708334		173.8	0.784896	2.39166	0.708334
173.9	2.39159	0.0070864	0.0469839	78.4859		173.9	0.0784859	0.239159	0.0469839	0.70864		173.9	0.784859	2.39159	0.70864
174	2.39153	0.00708946	0.0469801	78.4821		174	0.0784821	0.239153	0.0469801	0.708946		174	0.784821	2.39153	0.708946
174.1	2.39146	0.00709251	0.0469762	78.4784		174.1	0.0784784	0.239146	0.0469762	0.709251		174.1	0.784784	2.39146	0.709251
174.2	2.39139	0.00709557	0.0469723	78.4746		174.2	0.0784746	0.239139	0.0469723	0.709557		174.2	0.784746	2.39139	0.709557
174.3	2.39133	0.00709863	0.0469685	78.4708		174.3	0.0784708	0.239133	0.0469685	0.709863		174.3	0.784708	2.39133	0.709863
174.4	2.39126	0.00710169	0.0469646	78.467		174.4	0.078467	0.239126	0.0469646	0.710169		174.4	0.78467	2.39126	0.710169
174.5	2.39119	0.00710474	0.0469608	78.4632		174.5	0.0784632	0.239119	0.0469608	0.710474		174.5	0.784632	2.39119	0.710474
174.6	2.39112	0.0071078	0.046957	78.4594		174.6	0.0784594	0.239112	0.046957	0.71078		174.6	0.784594	2.39112	0.71078
174.7	2.39106	0.00711086	0.0469532	78.4556		174.7	0.0784556	0.239106	0.0469532	0.711086		174.7	0.784556	2.39106	0.711086
174.8	2.39099	0.00711392	0.0469494	78.4517		174.8	0.0784517	0.239099	0.0469494	0.711392		174.8	0.784517	2.39099	0.711392
174.9	2.39092	0.00711697	0.0469456	78.4479		174.9	0.0784479	0.239092	0.0469456	0.711697		174.9	0.784479	2.39092	0.711697
175	2.39085	0.00712003	0.0469419	78.444		175	0.078444	0.239085	0.0469419	0.712003		175	0.78444	2.39085	0.712003
175.1	2.39078	0.00712309	0.0469381	78.4401		175.1	0.0784401	0.239078	0.0469381	0.712309		175.1	0.784401	2.39078	0.712309
175.2	2.39071	0.00712614	0.0469344	78.4362		175.2	0.0784362	0.239071	0.0469344	0.712614		175.2	0.784362	2.39071	0.712614
175.3	2.39064	0.0071292	0.0469306	78.4323		175.3	0.0784323	0.239064	0.0469306	0.71292		175.3	0.784323	2.39064	0.71292
175.4	2.39057	0.00713226	0.0469269	78.4284		175.4	0.0784284	0.239057	0.0469269	0.713226		175.4	0.784284	2.39057	0.713226
175.5	2.3905	0.00713531	0.0469232	78.4245		175.5	0.0784245	0.23905	0.0469232	0.713531		175.5	0.784245	2.3905	0.713531
175.6	2.39043	0.00713837	0.0469195	78.4205		175.6	0.0784205	0.239043	0.0469195	0.713837		175.6	0.784205	2.39043	0.713837
175.7	2.39036	0.00714142	0.0469158	78.4166		175.7	0.0784166	0.239036	0.0469158	0.714142		175.7	0.784166	2.39036	0.714142
175.8	2.39029	0.00714448	0.0469122	78.4126		175.8	0.0784126	0.239029	0.0469122	0.714448		175.8	0.784126	2.39029	0.714448
175.9	2.39022	0.00714753	0.0469085	78.4086		175.9	0.0784086	0.239022	0.0469085	0.714753		175.9	0.784086	2.39022	0.714753
176	2.39015	0.00715059	0.0469048	78.4047		176	0.0784047	0.239015	0.0469048	0.715059		176	0.784047	2.39015	0.715059
176.1	2.39008	0.00715364	0.0469012	78.4007		176.1	0.0784007	0.239008	0.0469012	0.715364		176.1	0.784007	2.39008	0.715364
176.2	2.39001	0.0071567	0.0468977	78.3967		176.2	0.0783967	0.239001	0.0468977	0.71567		176.2	0.783967	2.39001	0.71567
176.3	2.38994	0.00715975	0.0468942	78.3928		176.3	0.0783928	0.238994	0.0468942	0.715975		176.3	0.783928	2.38994	0.715975
176.4	2.38987	0.00716281	0.0468909	78.3888		176.4	0.0783888	0.238987	0.0468909	0.716281		176.4	0.783888	2.38987	0.716281
176.5	2.3898	0.00716586	0.0468876	78.3849		176.5	0.0783849	0.23898	0.0468876	0.716586		176.5	0.783849	2.3898	0.716586
176.6	2.38973	0.00716892	0.0468844	78.381		176.6	0.078381	0.238973	0.0468844	0.716892		176.6	0.78381	2.38973	0.716892
176.7	2.38967	0.00717197	0.0468812	78.3772		176.7	0.0783772	0.238967	0.0468812	0.717197		176.7	0.783772	2.38967	0.717197
176.8	2.3896	0.00717502	0.0468782	78.3733		176.8	0.0783733	0.23896	0.0468782	0.717502		176.8	0.783733	2.3896	0.717502
176.9	2.38953	0.00717808	0.0468752	78.3695		176.9	0.0783695	0.238953	0.0468752	0.717808		176.9	0.783695	2.38953	0.717808
177	2.38946	0.00718113	0.0468722	78.3656		177	0.0783656	0.238946	0.0468722	0.718113		177	0.783656	2.38946	0.718113
177.1	2.38939	0.00718419	0.0468694	78.3618		177.1	0.0783618	0.238939	0.0468694	0.718419		177.1	0.783618	2.38939	0.718419
177.2	2.38933	0.00718724	0.0468665	78.358		177.2	0.078358	0.238933	0.0468665	0.718724		177.2	0.78358	2.38933	0.718724
177.3	2.38926	0.00719029	0.0468638	78.3543		177.3	0.0783543	0.238926	0.0468638	0.719029		177.3	0.783543	2.38926	0.719029
177.4	2.38919	0.00719335	0.0468611	78.3505		177.4	0.0783505	0.238919	0.0468611	0.719335		177.4	0.783505	2.38919	0.719335
177.5	2.38913	0.0071964	0.0468584	78.3468		177.5	0.0783468	0.238913	0.0468584	0.71964		177.5	0.783468	2.38913	0.71964
177.6	2.38906	0.00719945	0.0468558	78.343		177.6	0.078343	0.238906	0.0468558	0.719945		177.6	0.78343	2.38906	0.719945
177.7	2.389	0.0072025	0.0468533	78.3393		177.7	0.0783393	0.2389	0.0468533	0.72025		177.7	0.783393	2.389	0.72025
177.8	2.38893	0.00720556	0.0468508	78.3356		177.8	0.0783356	0.238893	0.0468508	0.720556		177.8	0.783356	2.38893	0.720556
177.9	2.38886	0.00720861	0.0468483	78.3319		177.9	0.0783319	0.238886	0.0468483	0.720861		177.9	0.783319	2.38886	0.720861
178	2.3888	0.00721166	0.0468459	78.3283		178	0.0783283	0.23888	0.0468459	0.721166		178	0.783283	2.3888	0.721166
178.1	2.38873	0.00721471	0.0468436	78.3246		178.1	0.0783246	0.238873	0.0468436	0.721471		178.1	0.783246	2.38873	0.721471
178.2	2.38867	0.00721777	0.0468413	78.321		178.2	0.078321	0.238867	0.0468413	0.721777		178.2	0.78321	2.38867	0.721777
178.3	2.38861	0.00722082	0.046839	78.3173		178.3	0.0783173	0.238861	0.046839	0.722082		178.3	0.783173	2.38861	0.722082
178.4	2.38854	0.00722387	0.0468367	78.3137		178.4	0.0783137	0.238854	0.0468367	0.722387		178.4	0.783137	2.38854	0.722387
178.5	2.38848	0.00722692	0.0468345	78.3101		178.5	0.0783101	0.238848	0.0468345	0.722692		178.5	0.783101	2.38848	0.722692
178.6	2.38841	0.00722997	0.0468324	78.3066		178.6	0.0783066	0.238841	0.0468324	0.722997		178.6	0.783066	2.38841	0.722997
178.7	2.38835	0.00723303	0.0468302	78.303		178.7	0.078303	0.238835	0.0468302	0.723303		178.7	0.78303	2.38835	0.723303
178.8	2.38829	0.00723608	0.0468281	78.2994		178.8	0.0782994	0.238829	0.0468281	0.723608		178.8	0.782994	2.38829	0.723608
178.9	2.38822	0.00723913	0.0468261	78.2959		178.9	0.0782959	0.238822	0.0468261	0.723913		178.9	0.782959	2.38822	0.723913
179	2.38816	0.00724218	0.046824	78.2923		179	0.0782923	0.238816	0.046824	0.724218		179	0.782923	2.38816	0.724218
179.1	2.3881	0.00724523	0.046822	78.2888		179.1	0.0782888	0.23881	0.046822	0.724523		179.1	0.782888	2.3881	0.724523
179.2	2.38804	0.00724828	0.0468201	78.2853		179.2	0.0782853	0.238804	0.0468201	0.724828		179.2	0.782853	2.38804	0.724828
179.3	2.38798	0.00725133	0.0468181	78.2818		179.3	0.0782818	0.238798	0.0468181	0.725133		179.3	0.782818	2.38798	0.725133
179.4	2.38791	0.00725438	0.0468162	78.2783		179.4	0.0782783	0.238791	0.0468162	0.725438		179.4	0.782783	2.38791	0.725438
179.5	2.38785	0.00725743	0.0468143	78.2749		179.5	0.0782749	0.238785	0.0468143	0.725743		179.5	0.782749	2.38785	0.725743
179.6	2.38779	0.00726048	0.0468124	78.2714		179.6	0.0782714	0.238779	0.0468124	0.726048		179.6	0.782714	2.38779	0.726048
179.7	2.38773	0.00726353	0.0468106	78.268		179.7	0.078268	0.238773	0.0468106	0.726353		179.7	0.78268	2.38773	0.726353
179.8	2.38767	0.00726659	0.0468088	78.2645		179.8	0.0782645	0.238767	0.0468088	0.726659		179.8	0.782645	2.38767	0.726659
179.9	2.38761	0.00726964	0.046807	78.2611		179.9	0.0782611	0.238761	0.046807	0.726964		179.9	0.782611	2.38761	0.726964
180	2.38755	0.00727269	0.0468052	78.2577		180	0.0782577	0.238755	0.0468052	0.727269		180	0.782577	2.38755	0.727269
180.1	2.38749	0.00727574	0.0468035	78.2543		180.1	0.0782543	0.238749	0.0468035	0.727574		180.1	0.782543	2.38749	0.727574
180.2	2.38743	0.00727878	0.0468017	78.2509		180.2	0.0782509	0.238743	0.0468017	0.727878		180.2	0.782509	2.38743	0.727878
180.3	2.38737	0.00728183	0.0468	78.2475		180.3	0.0782475	0.238737	0.0468	0.728183		180.3	0.782475	2.38737	0.728183
180.4	2.38731	0.00728488	0.0467983	78.2441		180.4	0.0782441	0.238731	0.0467983	0.728488		180.4	0.782441	2.38731	0.728488
180.5	2.38725	0.00728793	0.0467966	78.2408		180.5	0.0782408	0.238725	0.0467966	0.728793		180.5	0.782408	2.38725	0.728793
180.6	2.38719	0.00729098	0.046795	78.2374		180.6	0.0782374	0.238719	0.046795	0.729098		180.6	0.782374	2.38719	0.729098
180.7	2.38713	0.00729403	0.0467933	78.2341		180.7	0.0782341	0.238713	0.0467933	0.729403		180.7	0.782341	2.38713	0.729403
180.8	2.38707	0.00729708	0.0467917	78.2308		180.8	0.0782308	0.238707	0.0467917	0.729708		180.8	0.782308	2.38707	0.729708
180.9	2.38701	0.00730013	0.0467901	78.2274		180.9	0.0782274	0.238701	0.0467901	0.730013		180.9	0.782274	2.38701	0.730013
181	2.38695	0.00730318	0.0467885	78.2241		181	0.0782241	0.238695	0.0467885	0.730318		181	0.782241	2.38695	0.730318
181.1	2.38689	0.00730623	0.0467869	78.2208		181.1	0.0782208	0.238689	0.0467869	0.730623		181.1	0.782208	2.38689	0.730623
181.2	2.38684	0.00730928	0.0467853	78.2175		181.2	0.0782175	0.238684	0.0467853	0.730928		181.2	0.782175	2.38684	0.730928
181.3	2.38678	0.00731232	0.0467838	78.2143		181.3	0.0782143	0.238678	0.0467838	0.731232		181.3	0.782143	2.38678	0.731232
181.4	2.38672	0.00731537	0.0467822	78.211		181.4	0.078211	0.238672	0.0467822	0.731537		181.4	0.78211	2.38672	0.731537
181.5	2.38666	0.00731842	0.0467807	78.2077		181.5	0.0782077	0.238666	0.0467807	0.731842		181.5	0.782077	2.38666	0.731842
181.6	2.3866	0.00732147	0.0467791	78.2045		181.6	0.0782045	0.23866	0.0467791	0.732147		181.6	0.782045	2.3866	0.732147
181.7	2.38655	0.00732452	0.0467776	78.2012		181.7	0.0782012	0.238655	0.0467776	0.732452		181.7	0.782012	2.38655	0.732452
181.8	2.38649	0.00732756	0.0467761	78.198		181.8	0.078198	0.238649	0.0467761	0.732756		181.8	0.78198	2.38649	0.732756
181.9	2.38643	0.00733061	0.0467746	78.1948		181.9	0.0781948	0.238643	0.0467746	0.733061		181.9	0.781948	2.38643	0.733061
182	2.38637	0.00733366	0.0467731	78.1915		182	0.0781915	0.238637	0.0467731	0.733366		182	0.781915	2.38637	0.733366
182.1	2.38632	0.00733671	0.0467717	78.1883		182.1	0.0781883	0.238632	0.0467717	0.733671		182.1	0.781883	2.38632	0.733671
182.2	2.38626	0.00733975	0.0467702	78.1851		182.2	0.0781851	0.238626	0.0467702	0.733975		182.2	0.781851	2.38626	0.733975
182.3	2.3862	0.0073428	0.0467687	78.1819		182.3	0.0781819	0.23862	0.0467687	0.73428		182.3	0.781819	2.3862	0.73428
182.4	2.38615	0.00734585	0.0467673	78.1788		182.4	0.0781788	0.238615	0.0467673	0.734585		182.4	0.781788	2.38615	0.734585
182.5	2.38609	0.0073489	0.0467658	78.1756		182.5	0.0781756	0.238609	0.0467658	0.73489		182.5	0.781756	2.38609	0.73489
182.6	2.38604	0.00735194	0.0467644	78.1724		182.6	0.0781724	0.238604	0.0467644	0.735194		182.6	0.781724	2.38604	0.735194
182.7	2.38598	0.00735499	0.0467629	78.1692		182.7	0.0781692	0.238598	0.0467629	0.735499		182.7	0.781692	2.38598	0.735499
182.8	2.38592	0.00735804	0.0467615	78.1661		182.8	0.0781661	0.238592	0.0467615	0.735804		182.8	0.781661	2.38592	0.735804
182.9	2.38587	0.00736108	0.0467601	78.1629		182.9	0.0781629	0.238587	0.0467601	0.736108		182.9	0.781629	2.38587	0.736108
183	2.38581	0.00736413	0.0467587	78.1598		183	0.0781598	0.238581	0.0467587	0.736413		183	0.781598	2.38581	0.736413
183.1	2.38576	0.00736718	0.0467573	78.1567		183.1	0.0781567	0.238576	0.0467573	0.736718		183.1	0.781567	2.38576	0.736718
183.2	2.3857	0.00737022	0.046756	78.1536		183.2	0.0781536	0.23857	0.046756	0.737022		183.2	0.781536	2.3857	0.737022
183.3	2.38565	0.00737327	0.0467548	78.1506		183.3	0.0781506	0.238565	0.0467548	0.737327		183.3	0.781506	2.38565	0.737327
183.4	2.38559	0.00737631	0.0467536	78.1475		183.4	0.0781475	0.238559	0.0467536	0.737631		183.4	0.781475	2.38559	0.737631
183.5	2.38554	0.00737936	0.0467526	78.1446		183.5	0.0781446	0.238554	0.0467526	0.737936		183.5	0.781446	2.38554	0.737936
183.6	2.38549	0.00738241	0.0467516	78.1416		183.6	0.0781416	0.238549	0.0467516	0.738241		183.6	0.781416	2.38549	0.738241
183.7	2.38544	0.00738545	0.0467506	78.1387		183.7	0.0781387	0.238544	0.0467506	0.738545		183.7	0.781387	2.38544	0.738545
183.8	2.38539	0.0073885	0.0467498	78.1359		183.8	0.0781359	0.238539	0.0467498	0.73885		183.8	0.781359	2.38539	0.73885
183.9	2.38534	0.00739154	0.046749	78.133		183.9	0.078133	0.238534	0.046749	0.739154		183.9	0.78133	2.38534	0.739154
184	2.38529	0.00739459	0.0467482	78.1302		184	0.0781302	0.238529	0.0467482	0.739459		184	0.781302	2.38529	0.739459
184.1	2.38524	0.00739763	0.0467475	78.1274		184.1	0.0781274	0.238524	0.0467475	0.739763		184.1	0.781274	2.38524	0.739763
184.2	2.38519	0.00740068	0.0467469	78.1247		184.2	0.0781247	0.238519	0.0467469	0.740068		184.2	0.781247	2.38519	0.740068
184.3	2.38514	0.00740373	0.0467463	78.122		184.3	0.078122	0.238514	0.0467463	0.740373		184.3	0.78122	2.38514	0.740373
184.4	2.38509	0.00740677	0.0467458	78.1193		184.4	0.0781193	0.238509	0.0467458	0.740677		184.4	0.781193	2.38509	0.740677
184.5	2.38505	0.00740982	0.0467453	78.1167		184.5	0.0781167	0.238505	0.0467453	0.740982		184.5	0.781167	2.38505	0.740982
184.6	2.385	0.00741286	0.0467449	78.114		184.6	0.078114	0.2385	0.0467449	0.741286		184.6	0.78114	2.385	0.741286
184.7	2.38495	0.00741591	0.0467445	78.1115		184.7	0.0781115	0.238495	0.0467445	0.741591		184.7	0.781115	2.38495	0.741591
184.8	2.38491	0.00741895	0.0467441	78.1089		184.8	0.0781089	0.238491	0.0467441	0.741895		184.8	0.781089	2.38491	0.741895
184.9	2.38486	0.007422	0.0467438	78.1064		184.9	0.0781064	0.238486	0.0467438	0.7422		184.9	0.781064	2.38486	0.7422
185	2.38482	0.00742504	0.0467436	78.1039		185	0.0781039	0.238482	0.0467436	0.742504		185	0.781039	2.38482	0.742504
185.1	2.38478	0.00742809	0.0467433	78.1014		185.1	0.0781014	0.238478	0.0467433	0.742809		185.1	0.781014	2.38478	0.742809
185.2	2.38473	0.00743113	0.0467431	78.099		185.2	0.078099	0.238473	0.0467431	0.743113		185.2	0.78099	2.38473	0.743113
185.3	2.38469	0.00743418	0.046743	78.0966		185.3	0.0780966	0.238469	0.046743	0.743418		185.3	0.780966	2.38469	0.743418
185.4	2.38465	0.00743722	0.0467429	78.0942		185.4	0.0780942	0.238465	0.0467429	0.743722		185.4	0.780942	2.38465	0.743722
185.5	2.38461	0.00744026	0.0467428	78.0918		185.5	0.0780918	0.238461	0.0467428	0.744026		185.5	0.780918	2.38461	0.744026
185.6	2.38457	0.00744331	0.0467427	78.0895		185.6	0.0780895	0.238457	0.0467427	0.744331		185.6	0.780895	2.38457	0.744331
185.7	2.38452	0.00744635	0.0467427	78.0872		185.7	0.0780872	0.238452	0.0467427	0.744635		185.7	0.780872	2.38452	0.744635
185.8	2.38448	0.0074494	0.0467427	78.0849		185.8	0.0780849	0.238448	0.0467427	0.74494		185.8	0.780849	2.38448	0.74494
185.9	2.38444	0.00745244	0.0467427	78.0826		185.9	0.0780826	0.238444	0.0467427	0.745244		185.9	0.780826	2.38444	0.745244
186	2.3844	0.00745549	0.0467427	78.0804		186	0.0780804	0.23844	0.0467427	0.745549		186	0.780804	2.3844	0.745549
186.1	2.38437	0.00745853	0.0467428	78.0782		186.1	0.0780782	0.238437	0.0467428	0.745853		186.1	0.780782	2.38437	0.745853
186.2	2.38433	0.00746157	0.0467429	78.076		186.2	0.078076	0.238433	0.0467429	0.746157		186.2	0.78076	2.38433	0.746157
186.3	2.38429	0.00746462	0.046743	78.0739		186.3	0.0780739	0.238429	0.046743	0.746462		186.3	0.780739	2.38429	0.746462
186.4	2.38425	0.00746766	0.0467432	78.0718		186.4	0.0780718	0.238425	0.0467432	0.746766		186.4	0.780718	2.38425	0.746766
186.5	2.38421	0.00747071	0.0467433	78.0697		186.5	0.0780697	0.238421	0.0467433	0.747071		186.5	0.780697	2.38421	0.747071
186.6	2.38418	0.00747375	0.0467435	78.0676		186.6	0.0780676	0.238418	0.0467435	0.747375		186.6	0.780676	2.38418	0.747375
186.7	2.38414	0.00747679	0.0467437	78.0655		186.7	0.0780655	0.238414	0.0467437	0.747679		186.7	0.780655	2.38414	0.747679
186.8	2.3841	0.00747984	0.0467439	78.0635		186.8	0.0780635	0.23841	0.0467439	0.747984		186.8	0.780635	2.3841	0.747984
186.9	2.38407	0.00748288	0.0467442	78.0615		186.9	0.0780615	0.238407	0.0467442	0.748288		186.9	0.780615	2.38407	0.748288
187	2.38403	0.00748593	0.0467444	78.0595		187	0.0780595	0.238403	0.0467444	0.748593		187	0.780595	2.38403	0.748593
187.1	2.384	0.00748897	0.0467447	78.0575		187.1	0.0780575	0.2384	0.0467447	0.748897		187.1	0.780575	2.384	0.748897
187.2	2.38396	0.00749201	0.0467449	78.0556		187.2	0.0780556	0.238396	0.0467449	0.749201		187.2	0.780556	2.38396	0.749201
187.3	2.38393	0.00749506	0.0467452	78.0536		187.3	0.0780536	0.238393	0.0467452	0.749506		187.3	0.780536	2.38393	0.749506
187.4	2.3839	0.0074981	0.0467455	78.0517		187.4	0.0780517	0.23839	0.0467455	0.74981		187.4	0.780517	2.3839	0.74981
187.5	2.38386	0.00750114	0.0467458	78.0499		187.5	0.0780499	0.238386	0.0467458	0.750114		187.5	0.780499	2.38386	0.750114
187.6	2.38383	0.00750419	0.0467462	78.048		187.6	0.078048	0.238383	0.0467462	0.750419		187.6	0.78048	2.38383	0.750419
187.7	2.3838	0.00750723	0.0467465	78.0462		187.7	0.0780462	0.23838	0.0467465	0.750723		187.7	0.780462	2.3838	0.750723
187.8	2.38376	0.00751027	0.0467469	78.0443		187.8	0.0780443	0.238376	0.0467469	0.751027		187.8	0.780443	2.38376	0.751027
187.9	2.38373	0.00751332	0.0467472	78.0425		187.9	0.0780425	0.238373	0.0467472	0.751332		187.9	0.780425	2.38373	0.751332
188	2.3837	0.00751636	0.0467476	78.0408		188	0.0780408	0.23837	0.0467476	0.751636		188	0.780408	2.3837	0.751636
188.1	2.38367	0.0075194	0.046748	78.039		188.1	0.078039	0.238367	0.046748	0.75194		188.1	0.78039	2.38367	0.75194
188.2	2.38364	0.00752245	0.0467483	78.0373		188.2	0.0780373	0.238364	0.0467483	0.752245		188.2	0.780373	2.38364	0.752245
188.3	2.38361	0.00752549	0.0467487	78.0355		188.3	0.0780355	0.238361	0.0467487	0.752549		188.3	0.780355	2.38361	0.752549
188.4	2.38358	0.00752853	0.0467491	78.0338		188.4	0.0780338	0.238358	0.0467491	0.752853		188.4	0.780338	2.38358	0.752853
188.5	2.38355	0.00753158	0.0467495	78.0322		188.5	0.0780322	0.238355	0.0467495	0.753158		188.5	0.780322	2.38355	0.753158
188.6	2.38352	0.00753462	0.0467499	78.0305		188.6	0.0780305	0.238352	0.0467499	0.753462		188.6	0.780305	2.38352	0.753462
188.7	2.38349	0.00753766	0.0467503	78.0288		188.7	0.0780288	0.238349	0.0467503	0.753766		188.7	0.780288	2.38349	0.753766
188.8	2.38346	0.0075407	0.0467507	78.0272		188.8	0.0780272	0.238346	0.0467507	0.75407		188.8	0.780272	2.38346	0.75407
188.9	2.38343	0.00754375	0.0467512	78.0256		188.9	0.0780256	0.238343	0.0467512	0.754375		188.9	0.780256	2.38343	0.754375
189	2.3834	0.00754679	0.0467516	78.024		189	0.078024	0.23834	0.0467516	0.754679		189	0.78024	2.3834	0.754679
189.1	2.38338	0.00754983	0.046752	78.0224		189.1	0.0780224	0.238338	0.046752	0.754983		189.1	0.780224	2.38338	0.754983
189.2	2.38335	0.00755288	0.0467524	78.0209		189.2	0.0780209	0.238335	0.0467524	0.755288		189.2	0.780209	2.38335	0.755288
189.3	2.38332	0.00755592	0.0467529	78.0193		189.3	0.0780193	0.238332	0.0467529	0.755592		189.3	0.780193	2.38332	0.755592
189.4	2.38329	0.00755896	0.0467533	78.0178		189.4	0.0780178	0.238329	0.0467533	0.755896		189.4	0.780178	2.38329	0.755896
189.5	2.38327	0.007562	0.0467537	78.0163		189.5	0.0780163	0.238327	0.0467537	0.7562		189.5	0.780163	2.38327	0.7562
189.6	2.38324	0.00756505	0.0467542	78.0148		189.6	0.0780148	0.238324	0.0467542	0.756505		189.6	0.780148	2.38324	0.756505
189.7	2.38321	0.00756809	0.0467546	78.0133		189.7	0.0780133	0.238321	0.0467546	0.756809		189.7	0.780133	2.38321	0.756809
189.8	2.38319	0.00757113	0.0467551	78.0118		189.8	0.0780118	0.238319	0.0467551	0.757113		189.8	0.780118	2.38319	0.757113
189.9	2.38316	0.00757417	0.0467555	78.0104		189.9	0.0780104	0.238316	0.0467555	0.757417		189.9	0.780104	2.38316	0.757417
190	2.38314	0.00757722	0.0467559	78.009		190	0.078009	0.238314	0.0467559	0.757722		190	0.78009	2.38314	0.757722
190.1	2.38311	0.00758026	0.0467564	78.0075		190.1	0.0780075	0.238311	0.0467564	0.758026		190.1	0.780075	2.38311	0.758026
190.2	2.38309	0.0075833	0.0467569	78.0062		190.2	0.0780062	0.238309	0.0467569	0.75833		190.2	0.780062	2.38309	0.75833
190.3	2.38306	0.00758634	0.0467575	78.0048		190.3	0.0780048	0.238306	0.0467575	0.758634		190.3	0.780048	2.38306	0.758634
190.4	2.38304	0.00758938	0.0467581	78.0035		190.4	0.0780035	0.238304	0.0467581	0.758938		190.4	0.780035	2.38304	0.758938
190.5	2.38302	0.00759243	0.0467587	78.0022		190.5	0.0780022	0.238302	0.0467587	0.759243		190.5	0.780022	2.38302	0.759243
190.6	2.383	0.00759547	0.0467594	78.001		190.6	0.078001	0.2383	0.0467594	0.759547		190.6	0.78001	2.383	0.759547
190.7	2.38297	0.00759851	0.0467601	77.9998		190.7	0.0779998	0.238297	0.0467601	0.759851		190.7	0.779998	2.38297	0.759851
190.8	2.38295	0.00760155	0.0467609	77.9986		190.8	0.0779986	0.238295	0.0467609	0.760155		190.8	0.779986	2.38295	0.760155
190.9	2.38293	0.0076046	0.0467617	77.9974		190.9	0.0779974	0.238293	0.0467617	0.76046		190.9	0.779974	2.38293	0.76046
191	2.38291	0.00760764	0.0467625	77.9963		191	0.0779963	0.238291	0.0467625	0.760764		191	0.779963	2.38291	0.760764
191.1	2.38289	0.00761068	0.0467633	77.9952		191.1	0.0779952	0.238289	0.0467633	0.761068		191.1	0.779952	2.38289	0.761068
191.2	2.38287	0.00761372	0.0467642	77.9941		191.2	0.0779941	0.238287	0.0467642	0.761372		191.2	0.779941	2.38287	0.761372
191.3	2.38286	0.00761676	0.0467652	77.9931		191.3	0.0779931	0.238286	0.0467652	0.761676		191.3	0.779931	2.38286	0.761676
191.4	2.38284	0.00761981	0.0467661	77.9921		191.4	0.0779921	0.238284	0.0467661	0.761981		191.4	0.779921	2.38284	0.761981
191.5	2.38282	0.00762285	0.0467671	77.9911		191.5	0.0779911	0.238282	0.0467671	0.762285		191.5	0.779911	2.38282	0.762285
191.6	2.3828	0.00762589	0.0467681	77.9901		191.6	0.0779901	0.23828	0.0467681	0.762589		191.6	0.779901	2.3828	0.762589
191.7	2.38279	0.00762893	0.0467691	77.9892		191.7	0.0779892	0.238279	0.0467691	0.762893		191.7	0.779892	2.38279	0.762893
191.8	2.38277	0.00763197	0.0467701	77.9883		191.8	0.0779883	0.238277	0.0467701	0.763197		191.8	0.779883	2.38277	0.763197
191.9	2.38276	0.00763502	0.0467712	77.9874		191.9	0.0779874	0.238276	0.0467712	0.763502		191.9	0.779874	2.38276	0.763502
192	2.38274	0.00763806	0.0467723	77.9866		192	0.0779866	0.238274	0.0467723	0.763806		192	0.779866	2.38274	0.763806
192.1	2.38273	0.0076411	0.0467734	77.9857		192.1	0.0779857	0.238273	0.0467734	0.76411		192.1	0.779857	2.38273	0.76411
192.2	2.38271	0.00764414	0.0467745	77.9849		192.2	0.0779849	0.238271	0.0467745	0.764414		192.2	0.779849	2.38271	0.764414
192.3	2.3827	0.00764718	0.0467756	77.9842		192.3	0.0779842	0.23827	0.0467756	0.764718		192.3	0.779842	2.3827	0.764718
192.4	2.38268	0.00765023	0.0467768	77.9834		192.4	0.0779834	0.238268	0.0467768	0.765023		192.4	0.779834	2.38268	0.765023
192.5	2.38267	0.00765327	0.046778	77.9827		192.5	0.0779827	0.238267	0.046778	0.765327		192.5	0.779827	2.38267	0.765327
192.6	2.38266	0.00765631	0.0467792	77.982		192.6	0.077982	0.238266	0.0467792	0.765631		192.6	0.77982	2.38266	0.765631
192.7	2.38265	0.00765935	0.0467804	77.9813		192.7	0.0779813	0.238265	0.0467804	0.765935		192.7	0.779813	2.38265	0.765935
192.8	2.38264	0.00766239	0.0467816	77.9806		192.8	0.0779806	0.238264	0.0467816	0.766239		192.8	0.779806	2.38264	0.766239
192.9	2.38262	0.00766544	0.0467828	77.98		192.9	0.07798	0.238262	0.0467828	0.766544		192.9	0.7798	2.38262	0.766544
193	2.38261	0.00766848	0.0467841	77.9794		193	0.0779794	0.238261	0.0467841	0.766848		193	0.779794	2.38261	0.766848
193.1	2.3826	0.00767152	0.0467853	77.9788		193.1	0.0779788	0.23826	0.0467853	0.767152		193.1	0.779788	2.3826	0.767152
193.2	2.38259	0.00767456	0.0467866	77.9783		193.2	0.0779783	0.238259	0.0467866	0.767456		193.2	0.779783	2.38259	0.767456
193.3	2.38258	0.0076776	0.0467878	77.9777		193.3	0.0779777	0.238258	0.0467878	0.76776		193.3	0.779777	2.38258	0.76776
193.4	2.38257	0.00768065	0.0467891	77.9772		193.4	0.0779772	0.238257	0.0467891	0.768065		193.4	0.779772	2.38257	0.768065
193.5	2.38257	0.00768369	0.0467904	77.9767		193.5	0.0779767	0.238257	0.0467904	0.768369		193.5	0.779767	2.38257	0.768369
193.6	2.38256	0.00768673	0.0467917	77.9762		193.6	0.0779762	0.238256	0.0467917	0.768673		193.6	0.779762	2.38256	0.768673
193.7	2.38255	0.00768977	0.046793	77.9758		193.7	0.0779758	0.238255	0.046793	0.768977		193.7	0.779758	2.38255	0.768977
193.8	2.38254	0.00769281	0.0467943	77.9753		193.8	0.0779753	0.238254	0.0467943	0.769281		193.8	0.779753	2.38254	0.769281
193.9	2.38253	0.00769586	0.0467957	77.9749		193.9	0.0779749	0.238253	0.0467957	0.769586		193.9	0.779749	2.38253	0.769586
194	2.38253	0.0076989	0.046797	77.9745		194	0.0779745	0.238253	0.046797	0.76989		194	0.779745	2.38253	0.76989
194.1	2.38252	0.00770194	0.0467983	77.9742		194.1	0.0779742	0.238252	0.0467983	0.770194		194.1	0.779742	2.38252	0.770194
194.2	2.38251	0.00770498	0.0467997	77.9738		194.2	0.0779738	0.238251	0.0467997	0.770498		194.2	0.779738	2.38251	0.770498
194.3	2.38251	0.00770803	0.046801	77.9735		194.3	0.0779735	0.238251	0.046801	0.770803		194.3	0.779735	2.38251	0.770803
194.4	2.3825	0.00771107	0.0468023	77.9732		194.4	0.0779732	0.23825	0.0468023	0.771107		194.4	0.779732	2.3825	0.771107
194.5	2.3825	0.00771411	0.0468037	77.9729		194.5	0.0779729	0.23825	0.0468037	0.771411		194.5	0.779729	2.3825	0.771411
194.6	2.38249	0.00771715	0.046805	77.9726		194.6	0.0779726	0.238249	0.046805	0.771715		194.6	0.779726	2.38249	0.771715
194.7	2.38249	0.00772019	0.0468064	77.9723		194.7	0.0779723	0.238249	0.0468064	0.772019		194.7	0.779723	2.38249	0.772019
194.8	2.38248	0.00772324	0.0468078	77.9721		194.8	0.0779721	0.238248	0.0468078	0.772324		194.8	0.779721	2.38248	0.772324
194.9	2.38248	0.00772628	0.0468091	77.9719		194.9	0.0779719	0.238248	0.0468091	0.772628		194.9	0.779719	2.38248	0.772628
195	2.38248	0.00772932	0.0468105	77.9717		195	0.0779717	0.238248	0.0468105	0.772932		195	0.779717	2.38248	0.772932
195.1	2.38247	0.00773236	0.0468118	77.9715		195.1	0.0779715	0.238247	0.0468118	0.773236		195.1	0.779715	2.38247	0.773236
195.2	2.38247	0.0077354	0.0468132	77.9713		195.2	0.0779713	0.238247	0.0468132	0.77354		195.2	0.779713	2.38247	0.77354
195.3	2.38247	0.00773845	0.0468146	77.9711		195.3	0.0779711	0.238247	0.0468146	0.773845		195.3	0.779711	2.38247	0.773845
195.4	2.38246	0.00774149	0.0468159	77.971		195.4	0.077971	0.238246	0.0468159	0.774149		195.4	0.77971	2.38246	0.774149
195.5	2.38246	0.00774453	0.0468173	77.9709		195.5	0.0779709	0.238246	0.0468173	0.774453		195.5	0.779709	2.38246	0.774453
195.6	2.38246	0.00774757	0.0468187	77.9708		195.6	0.0779708	0.238246	0.0468187	0.774757		195.6	0.779708	2.38246	0.774757
195.7	2.38246	0.00775062	0.04682	77.9707		195.7	0.0779707	0.238246	0.04682	0.775062		195.7	0.779707	2.38246	0.775062
195.8	2.38246	0.00775366	0.0468214	77.9706		195.8	0.0779706	0.238246	0.0468214	0.775366		195.8	0.779706	2.38246	0.775366
195.9	2.38246	0.0077567	0.0468228	77.9706		195.9	0.0779706	0.238246	0.0468228	0.77567		195.9	0.779706	2.38246	0.77567
196	2.38246	0.00775974	0.0468241	77.9705		196	0.0779705	0.238246	0.0468241	0.775974		196	0.779705	2.38246	0.775974
196.1	2.38246	0.00776278	0.0468255	77.9705		196.1	0.0779705	0.238246	0.0468255	0.776278		196.1	0.779705	2.38246	0.776278
196.2	2.38246	0.00776583	0.0468269	77.9705		196.2	0.0779705	0.238246	0.0468269	0.776583		196.2	0.779705	2.38246	0.776583
196.3	2.38246	0.00776887	0.0468282	77.9705		196.3	0.0779705	0.238246	0.0468282	0.776887		196.3	0.779705	2.38246	0.776887
196.4	2.38246	0.00777191	0.0468296	77.9705		196.4	0.0779705	0.238246	0.0468296	0.777191		196.4	0.779705	2.38246	0.777191
196.5	2.38246	0.00777495	0.0468309	77.9706		196.5	0.0779706	0.238246	0.0468309	0.777495		196.5	0.779706	2.38246	0.777495
196.6	2.38246	0.007778	0.0468323	77.9706		196.6	0.0779706	0.238246	0.0468323	0.7778		196.6	0.779706	2.38246	0.7778
196.7	2.38246	0.00778104	0.0468336	77.9707		196.7	0.0779707	0.238246	0.0468336	0.778104		196.7	0.779707	2.38246	0.778104
196.8	2.38246	0.00778408	0.046835	77.9708		196.8	0.0779708	0.238246	0.046835	0.778408		196.8	0.779708	2.38246	0.778408
196.9	2.38246	0.00778712	0.0468363	77.9708		196.9	0.0779708	0.238246	0.0468363	0.778712		196.9	0.779708	2.38246	0.778712
197	2.38246	0.00779017	0.0468377	77.971		197	0.077971	0.238246	0.0468377	0.779017		197	0.77971	2.38246	0.779017
197.1	2.38247	0.00779321	0.046839	77.9711		197.1	0.0779711	0.238247	0.046839	0.779321		197.1	0.779711	2.38247	0.779321
197.2	2.38247	0.00779625	0.0468404	77.9713		197.2	0.0779713	0.238247	0.0468404	0.779625		197.2	0.779713	2.38247	0.779625
197.3	2.38247	0.00779929	0.0468417	77.9714		197.3	0.0779714	0.238247	0.0468417	0.779929		197.3	0.779714	2.38247	0.779929
197.4	2.38248	0.00780234	0.0468431	77.9717		197.4	0.0779717	0.238248	0.0468431	0.780234		197.4	0.779717	2.38248	0.780234
197.5	2.38248	0.00780538	0.0468445	77.9718		197.5	0.0779718	0.238248	0.0468445	0.780538		197.5	0.779718	2.38248	0.780538
197.6	2.38248	0.00780842	0.0468459	77.972		197.6	0.077972	0.238248	0.0468459	0.780842		197.6	0.77972	2.38248	0.780842
197.7	2.38249	0.00781146	0.0468473	77.9723		197.7	0.0779723	0.238249	0.0468473	0.781146		197.7	0.779723	2.38249	0.781146
197.8	2.38249	0.00781451	0.0468487	77.9725		197.8	0.0779725	0.238249	0.0468487	0.781451		197.8	0.779725	2.38249	0.781451
197.9	2.3825	0.00781755	0.0468501	77.9728		197.9	0.0779728	0.23825	0.0468501	0.781755		197.9	0.779728	2.3825	0.781755
198	2.3825	0.00782059	0.0468515	77.973		198	0.077973	0.23825	0.0468515	0.782059		198	0.77973	2.3825	0.782059
198.1	2.38251	0.00782363	0.0468529	77.9733		198.1	0.0779733	0.238251	0.0468529	0.782363		198.1	0.779733	2.38251	0.782363
198.2	2.38251	0.00782668	0.0468543	77.9736		198.2	0.0779736	0.238251	0.0468543	0.782668		198.2	0.779736	2.38251	0.782668
198.3	2.38252	0.00782972	0.0468557	77.9739		198.3	0.0779739	0.238252	0.0468557	0.782972		198.3	0.779739	2.38252	0.782972
198.4	2.38252	0.00783276	0.0468571	77.9743		198.4	0.0779743	0.238252	0.0468571	0.783276		198.4	0.779743	2.38252	0.783276
198.5	2.38253	0.00783581	0.0468585	77.9746		198.5	0.0779746	0.238253	0.0468585	0.783581		198.5	0.779746	2.38253	0.783581
198.6	2.38254	0.00783885	0.04686	77.975		198.6	0.077975	0.238254	0.04686	0.783885		198.6	0.77975	2.38254	0.783885
198.7	2.38254	0.00784189	0.0468614	77.9754		198.7	0.0779754	0.238254	0.0468614	0.784189		198.7	0.779754	2.38254	0.784189
198.8	2.38255	0.00784493	0.0468628	77.9758		198.8	0.0779758	0.238255	0.0468628	0.784493		198.8	0.779758	2.38255	0.784493
198.9	2.38256	0.00784798	0.0468642	77.9762		198.9	0.0779762	0.238256	0.0468642	0.784798		198.9	0.779762	2.38256	0.784798
199	2.38256	0.00785102	0.0468657	77.9766		199	0.0779766	0.238256	0.0468657	0.785102		199	0.779766	2.38256	0.785102
199.1	2.38257	0.00785406	0.0468671	77.977		199.1	0.077977	0.238257	0.0468671	0.785406		199.1	0.77977	2.38257	0.785406
199.2	2.38258	0.00785711	0.0468685	77.9775		199.2	0.0779775	0.238258	0.0468685	0.785711		199.2	0.779775	2.38258	0.785711
199.3	2.38259	0.00786015	0.04687	77.9779		199.3	0.0779779	0.238259	0.04687	0.786015		199.3	0.779779	2.38259	0.786015
199.4	2.3826	0.00786319	0.0468714	77.9784		199.4	0.0779784	0.23826	0.0468714	0.786319		199.4	0.779784	2.3826	0.786319
199.5	2.3826	0.00786624	0.0468728	77.9789		199.5	0.0779789	0.23826	0.0468728	0.786624		199.5	0.779789	2.3826	0.786624
199.6	2.38261	0.00786928	0.0468743	77.9794		199.6	0.0779794	0.238261	0.0468743	0.786928		199.6	0.779794	2.38261	0.786928
199.7	2.38262	0.00787232	0.0468757	77.9799		199.7	0.0779799	0.238262	0.0468757	0.787232		199.7	0.779799	2.38262	0.787232
[truncated: 1,653 more rows]
