# Supplementary material for: Advice from a systems-biology model of the corona epidemics
Source: NPJ Syst Biol Appl. 2020 Jun 12;6:18. doi: 10.1038/s41540-020-0138-8 (PMC7293297; doi:10.1038/s41540-020-0138-8)
Supplement: Supplementary file 8 — Dataset 6 [file 41540_2020_138_MOESM8_ESM.xlsx]

## Sheet: %deadversustime2to10data
Copasi file:	Figure 6 Copasi
	2 to 10		10 to 2			2 to 10	10 to 2
# Time	[% corona dead]	# Time	[% corona dead]		# Time	[% corona dead]	[% corona dead]
0	0	0	0		0	0	0
1	1.16502e-06	1	1.16502e-06		1	1.16502e-06	1.16502e-06
2	2.84595e-06	2	2.84595e-06		2	2.84595e-06	2.84595e-06
3	5.21958e-06	3	5.21958e-06		3	5.21958e-06	5.21958e-06
4	8.53241e-06	4	8.53241e-06		4	8.53241e-06	8.53241e-06
5	1.31258e-05	5	1.31258e-05		5	1.31258e-05	1.31258e-05
6	1.94704e-05	6	1.94704e-05		6	1.94704e-05	1.94704e-05
7	2.82146e-05	7	2.82146e-05		7	2.82146e-05	2.82146e-05
8	4.02497e-05	8	4.02497e-05		8	4.02497e-05	4.02497e-05
9	5.68006e-05	9	5.68006e-05		9	5.68006e-05	5.68006e-05
10	7.95502e-05	10	7.95502e-05		10	7.95502e-05	7.95502e-05
11	0.00011081	11	0.00011081		11	0.00011081	0.00011081
12	0.000153754	12	0.000153754		12	0.000153754	0.000153754
13	0.000212741	13	0.000212741		13	0.000212741	0.000212741
14	0.000293751	14	0.000293751		14	0.000293751	0.000293751
15	0.000404997	15	0.000404997		15	0.000404997	0.000404997
16	0.000543946	16	0.000534694		16	0.000543946	0.000534694
17	0.000700665	17	0.000662986		17	0.000700665	0.000662986
18	0.000874496	18	0.000788496		18	0.000874496	0.000788496
19	0.00106489	19	0.000910253		19	0.00106489	0.000910253
20	0.00127142	20	0.0010276		20	0.00127142	0.0010276
21	0.00149372	21	0.00114012		21	0.00149372	0.00114012
22	0.00173153	22	0.00124756		22	0.00173153	0.00124756
23	0.00198467	23	0.00134983		23	0.00198467	0.00134983
24	0.00225303	24	0.00144691		24	0.00225303	0.00144691
25	0.00253655	25	0.00153887		25	0.00253655	0.00153887
26	0.00283526	26	0.00162583		26	0.00283526	0.00162583
27	0.00314922	27	0.00170794		27	0.00314922	0.00170794
28	0.00347855	28	0.00178539		28	0.00347855	0.00178539
29	0.00382343	29	0.00185836		29	0.00382343	0.00185836
30	0.00418407	30	0.00192707		30	0.00418407	0.00192707
31	0.00456074	31	0.00199171		31	0.00456074	0.00199171
32	0.00495373	32	0.0020525		32	0.00495373	0.0020525
33	0.00536338	33	0.00210964		33	0.00536338	0.00210964
34	0.00579008	34	0.00216333		34	0.00579008	0.00216333
35	0.00623423	35	0.00221376		35	0.00623423	0.00221376
36	0.00669629	36	0.00226113		36	0.00669629	0.00226113
37	0.00717672	37	0.00230559		37	0.00717672	0.00230559
38	0.00767605	38	0.00234734		38	0.00767605	0.00234734
39	0.00819481	39	0.00238652		39	0.00819481	0.00238652
40	0.00873359	40	0.00242329		40	0.00873359	0.00242329
41	0.00929297	41	0.0024578		41	0.00929297	0.0024578
42	0.00987361	42	0.00249017		42	0.00987361	0.00249017
43	0.0104762	43	0.00252055		43	0.0104762	0.00252055
44	0.0111013	44	0.00254905		44	0.0111013	0.00254905
45	0.0117498	45	0.00257579		45	0.0117498	0.00257579
46	0.0124223	46	0.00260088		46	0.0124223	0.00260088
47	0.0131197	47	0.00262441		47	0.0131197	0.00262441
48	0.0138428	48	0.00264648		48	0.0138428	0.00264648
49	0.0145923	49	0.00266719		49	0.0145923	0.00266719
50	0.0153693	50	0.00268661		50	0.0153693	0.00268661
51	0.0161744	51	0.00270483		51	0.0161744	0.00270483
52	0.0170088	52	0.00272192		52	0.0170088	0.00272192
53	0.0178733	53	0.00273795		53	0.0178733	0.00273795
54	0.018769	54	0.00275298		54	0.018769	0.00275298
55	0.0196968	55	0.00276709		55	0.0196968	0.00276709
56	0.0206578	56	0.00278032		56	0.0206578	0.00278032
57	0.021653	57	0.00279272		57	0.021653	0.00279272
58	0.0226837	58	0.00280436		58	0.0226837	0.00280436
59	0.0237508	59	0.00281528		59	0.0237508	0.00281528
60	0.0248556	60	0.00282552		60	0.0248556	0.00282552
61	0.0259994	61	0.00283512		61	0.0259994	0.00283512
62	0.0271832	62	0.00284413		62	0.0271832	0.00284413
63	0.0284084	63	0.00285258		63	0.0284084	0.00285258
64	0.0296763	64	0.0028605		64	0.0296763	0.0028605
65	0.0309882	65	0.00286793		65	0.0309882	0.00286793
66	0.0323455	66	0.0028749		66	0.0323455	0.0028749
67	0.0337495	67	0.00288144		67	0.0337495	0.00288144
68	0.0352016	68	0.00288758		68	0.0352016	0.00288758
69	0.0367034	69	0.00289333		69	0.0367034	0.00289333
70	0.0382563	70	0.00289872		70	0.0382563	0.00289872
71	0.0398618	71	0.00290379		71	0.0398618	0.00290379
72	0.0415214	72	0.00290853		72	0.0415214	0.00290853
73	0.0432368	73	0.00291298		73	0.0432368	0.00291298
74	0.0450094	74	0.00291716		74	0.0450094	0.00291716
75	0.046841	75	0.00292108		75	0.046841	0.00292108
76	0.0487331	76	0.00292475		76	0.0487331	0.00292475
77	0.0506875	77	0.0029282		77	0.0506875	0.0029282
78	0.0527059	78	0.00293143		78	0.0527059	0.00293143
79	0.0547899	79	0.00293446		79	0.0547899	0.00293446
80	0.0569413	80	0.0029373		80	0.0569413	0.0029373
81	0.0591619	81	0.00293997		81	0.0591619	0.00293997
82	0.0614533	82	0.00294247		82	0.0614533	0.00294247
83	0.0638175	83	0.00294482		83	0.0638175	0.00294482
84	0.0662563	84	0.00294702		84	0.0662563	0.00294702
85	0.0687713	85	0.00294908		85	0.0687713	0.00294908
86	0.0713645	86	0.00295102		86	0.0713645	0.00295102
87	0.0740377	87	0.00295283		87	0.0740377	0.00295283
88	0.0767926	88	0.00295454		88	0.0767926	0.00295454
89	0.0796312	89	0.00295613		89	0.0796312	0.00295613
90	0.0825552	90	0.00295763		90	0.0825552	0.00295763
91	0.0855665	91	0.00295904		91	0.0855665	0.00295904
92	0.0886669	92	0.00296035		92	0.0886669	0.00296035
93	0.0918581	93	0.00296159		93	0.0918581	0.00296159
94	0.0951419	94	0.00296275		94	0.0951419	0.00296275
95	0.0985201	95	0.00296384		95	0.0985201	0.00296384
96	0.101994	96	0.00296486		96	0.101994	0.00296486
97	0.105566	97	0.00296581		97	0.105566	0.00296581
98	0.109238	98	0.00296671		98	0.109238	0.00296671
99	0.11301	99	0.00296755		99	0.11301	0.00296755
100	0.116885	100	0.00296834		100	0.116885	0.00296834
101	0.120865	101	0.00296908		101	0.120865	0.00296908
102	0.124949	102	0.00296978		102	0.124949	0.00296978
103	0.129141	103	0.00297043		103	0.129141	0.00297043
104	0.133441	104	0.00297104		104	0.133441	0.00297104
105	0.13785	105	0.00297161		105	0.13785	0.00297161
106	0.14237	106	0.00297215		106	0.14237	0.00297215
107	0.147002	107	0.00297265		107	0.147002	0.00297265
108	0.151746	108	0.00297313		108	0.151746	0.00297313
109	0.156604	109	0.00297357		109	0.156604	0.00297357
110	0.161577	110	0.00297399		110	0.161577	0.00297399
111	0.166665	111	0.00297438		111	0.166665	0.00297438
112	0.171868	112	0.00297474		112	0.171868	0.00297474
113	0.177187	113	0.00297509		113	0.177187	0.00297509
114	0.182623	114	0.00297541		114	0.182623	0.00297541
115	0.188175	115	0.00297571		115	0.188175	0.00297571
116	0.193845	116	0.00297599		116	0.193845	0.00297599
117	0.19963	117	0.00297626		117	0.19963	0.00297626
118	0.205532	118	0.00297651		118	0.205532	0.00297651
119	0.211551	119	0.00297674		119	0.211551	0.00297674
120	0.217684	120	0.00297696		120	0.217684	0.00297696
121	0.223933	121	0.00297717		121	0.223933	0.00297717
122	0.230296	122	0.00297736		122	0.230296	0.00297736
123	0.236772	123	0.00297754		123	0.236772	0.00297754
124	0.243359	124	0.00297771		124	0.243359	0.00297771
125	0.250057	125	0.00297787		125	0.250057	0.00297787
126	0.256865	126	0.00297802		126	0.256865	0.00297802
127	0.26378	127	0.00297816		127	0.26378	0.00297816
128	0.270801	128	0.00297829		128	0.270801	0.00297829
129	0.277925	129	0.00297841		129	0.277925	0.00297841
130	0.285151	130	0.00297853		130	0.285151	0.00297853
131	0.292477	131	0.00297864		131	0.292477	0.00297864
132	0.299899	132	0.00297874		132	0.299899	0.00297874
133	0.307416	133	0.00297883		133	0.307416	0.00297883
134	0.315025	134	0.00297892		134	0.315025	0.00297892
135	0.322722	135	0.00297901		135	0.322722	0.00297901
136	0.330505	136	0.00297909		136	0.330505	0.00297909
137	0.33837	137	0.00297916		137	0.33837	0.00297916
138	0.346315	138	0.00297923		138	0.346315	0.00297923
139	0.354335	139	0.00297929		139	0.354335	0.00297929
140	0.362428	140	0.00297935		140	0.362428	0.00297935
141	0.370589	141	0.00297941		141	0.370589	0.00297941
142	0.378815	142	0.00297947		142	0.378815	0.00297947
143	0.387102	143	0.00297952		143	0.387102	0.00297952
144	0.395446	144	0.00297956		144	0.395446	0.00297956
145	0.403843	145	0.00297961		145	0.403843	0.00297961
146	0.412288	146	0.00297965		146	0.412288	0.00297965
147	0.420779	147	0.00297969		147	0.420779	0.00297969
148	0.42931	148	0.00297972		148	0.42931	0.00297972
149	0.437877	149	0.00297976		149	0.437877	0.00297976
150	0.446475	150	0.00297979		150	0.446475	0.00297979
151	0.455102	151	0.00297982		151	0.455102	0.00297982
152	0.463751	152	0.00297985		152	0.463751	0.00297985
153	0.472419	153	0.00297987		153	0.472419	0.00297987
154	0.481102	154	0.0029799		154	0.481102	0.0029799
155	0.489794	155	0.00297992		155	0.489794	0.00297992
156	0.498492	156	0.00297994		156	0.498492	0.00297994
157	0.507192	157	0.00297996		157	0.507192	0.00297996
158	0.515888	158	0.00297998		158	0.515888	0.00297998
159	0.524577	159	0.00298		159	0.524577	0.00298
160	0.533255	160	0.00298002		160	0.533255	0.00298002
161	0.541917	161	0.00298003		161	0.541917	0.00298003
162	0.55056	162	0.00298005		162	0.55056	0.00298005
163	0.559179	163	0.00298006		163	0.559179	0.00298006
164	0.56777	164	0.00298008		164	0.56777	0.00298008
165	0.57633	165	0.00298009		165	0.57633	0.00298009
166	0.584854	166	0.0029801		166	0.584854	0.0029801
167	0.59334	167	0.00298011		167	0.59334	0.00298011
168	0.601783	168	0.00298012		168	0.601783	0.00298012
169	0.610181	169	0.00298013		169	0.610181	0.00298013
170	0.618529	170	0.00298014		170	0.618529	0.00298014
171	0.626825	171	0.00298015		171	0.626825	0.00298015
172	0.635065	172	0.00298016		172	0.635065	0.00298016
173	0.643247	173	0.00298016		173	0.643247	0.00298016
174	0.651367	174	0.00298017		174	0.651367	0.00298017
175	0.659422	175	0.00298018		175	0.659422	0.00298018
176	0.667411	176	0.00298018		176	0.667411	0.00298018
177	0.675331	177	0.00298019		177	0.675331	0.00298019
178	0.683179	178	0.00298019		178	0.683179	0.00298019
179	0.690952	179	0.0029802		179	0.690952	0.0029802
180	0.69865	180	0.0029802		180	0.69865	0.0029802
181	0.706269	181	0.00298021		181	0.706269	0.00298021
182	0.713808	182	0.00298021		182	0.713808	0.00298021
183	0.721265	183	0.00298022		183	0.721265	0.00298022
184	0.728639	184	0.00298022		184	0.728639	0.00298022
185	0.735927	185	0.00298022		185	0.735927	0.00298022
186	0.743129	186	0.00298023		186	0.743129	0.00298023
187	0.750244	187	0.00298023		187	0.750244	0.00298023
188	0.757269	188	0.00298023		188	0.757269	0.00298023
189	0.764205	189	0.00298023		189	0.764205	0.00298023
190	0.771049	190	0.00298024		190	0.771049	0.00298024
191	0.77768	191	0.00298024		191	0.77768	0.00298024
192	0.783972	192	0.00298024		192	0.783972	0.00298024
193	0.789928	193	0.00298024		193	0.789928	0.00298024
194	0.795555	194	0.00298025		194	0.795555	0.00298025
195	0.800863	195	0.00298025		195	0.800863	0.00298025
196	0.805864	196	0.00298025		196	0.805864	0.00298025
197	0.81057	197	0.00298025		197	0.81057	0.00298025
198	0.814994	198	0.00298025		198	0.814994	0.00298025
199	0.819151	199	0.00298026		199	0.819151	0.00298026
200	0.823055	200	0.00298026		200	0.823055	0.00298026
201	0.826719	201	0.00298026		201	0.826719	0.00298026
202	0.830157	202	0.00298026		202	0.830157	0.00298026
203	0.833382	203	0.00298026		203	0.833382	0.00298026
204	0.836406	204	0.00298027		204	0.836406	0.00298027
205	0.83924	205	0.00298027		205	0.83924	0.00298027
206	0.841898	206	0.00298027		206	0.841898	0.00298027
207	0.844388	207	0.00298027		207	0.844388	0.00298027
208	0.846722	208	0.00298027		208	0.846722	0.00298027
209	0.848909	209	0.00298028		209	0.848909	0.00298028
210	0.850957	210	0.00298028		210	0.850957	0.00298028
211	0.852877	211	0.00298028		211	0.852877	0.00298028
212	0.854675	212	0.00298028		212	0.854675	0.00298028
213	0.85636	213	0.00298029		213	0.85636	0.00298029
214	0.857938	214	0.00298029		214	0.857938	0.00298029
215	0.859416	215	0.00298029		215	0.859416	0.00298029
216	0.860801	216	0.00298029		216	0.860801	0.00298029
217	0.862098	217	0.0029803		217	0.862098	0.0029803
218	0.863312	218	0.0029803		218	0.863312	0.0029803
219	0.86445	219	0.0029803		219	0.86445	0.0029803
220	0.865516	220	0.0029803		220	0.865516	0.0029803
221	0.866514	221	0.00298031		221	0.866514	0.00298031
222	0.867449	222	0.00298031		222	0.867449	0.00298031
223	0.868325	223	0.00298031		223	0.868325	0.00298031
224	0.869145	224	0.00298032		224	0.869145	0.00298032
225	0.869913	225	0.00298032		225	0.869913	0.00298032
226	0.870633	226	0.00298033		226	0.870633	0.00298033
227	0.871306	227	0.00298033		227	0.871306	0.00298033
228	0.871938	228	0.00298033		228	0.871938	0.00298033
229	0.872529	229	0.00298034		229	0.872529	0.00298034
230	0.873082	230	0.00298034		230	0.873082	0.00298034
231	0.873601	231	0.00298035		231	0.873601	0.00298035
232	0.874086	232	0.00298035		232	0.874086	0.00298035
233	0.874541	233	0.00298036		233	0.874541	0.00298036
234	0.874967	234	0.00298036		234	0.874967	0.00298036
235	0.875366	235	0.00298037		235	0.875366	0.00298037
236	0.87574	236	0.00298037		236	0.87574	0.00298037
237	0.87609	237	0.00298038		237	0.87609	0.00298038
238	0.876418	238	0.00298038		238	0.876418	0.00298038
239	0.876725	239	0.00298039		239	0.876725	0.00298039
240	0.877012	240	0.00298039		240	0.877012	0.00298039
241	0.877281	241	0.0029804		241	0.877281	0.0029804
242	0.877534	242	0.00298041		242	0.877534	0.00298041
243	0.87777	243	0.00298042		243	0.87777	0.00298042
244	0.877991	244	0.00298042		244	0.877991	0.00298042
245	0.878198	245	0.00298043		245	0.878198	0.00298043
246	0.878392	246	0.00298044		246	0.878392	0.00298044
247	0.878574	247	0.00298045		247	0.878574	0.00298045
248	0.878744	248	0.00298045		248	0.878744	0.00298045
249	0.878904	249	0.00298046		249	0.878904	0.00298046
250	0.879053	250	0.00298047		250	0.879053	0.00298047
251	0.879193	251	0.00298048		251	0.879193	0.00298048
252	0.879324	252	0.00298049		252	0.879324	0.00298049
253	0.879446	253	0.0029805		253	0.879446	0.0029805
254	0.879561	254	0.00298051		254	0.879561	0.00298051
255	0.879669	255	0.00298052		255	0.879669	0.00298052
256	0.87977	256	0.00298053		256	0.87977	0.00298053
257	0.879864	257	0.00298054		257	0.879864	0.00298054
258	0.879952	258	0.00298056		258	0.879952	0.00298056
259	0.880035	259	0.00298057		259	0.880035	0.00298057
260	0.880113	260	0.00298058		260	0.880113	0.00298058
261	0.880185	261	0.0029806		261	0.880185	0.0029806
262	0.880253	262	0.00298061		262	0.880253	0.00298061
263	0.880317	263	0.00298062		263	0.880317	0.00298062
264	0.880377	264	0.00298064		264	0.880377	0.00298064
265	0.880432	265	0.00298066		265	0.880432	0.00298066
266	0.880485	266	0.00298067		266	0.880485	0.00298067
267	0.880534	267	0.00298069		267	0.880534	0.00298069
268	0.88058	268	0.00298071		268	0.88058	0.00298071
269	0.880623	269	0.00298072		269	0.880623	0.00298072
270	0.880663	270	0.00298074		270	0.880663	0.00298074
271	0.880701	271	0.00298076		271	0.880701	0.00298076
272	0.880736	272	0.00298078		272	0.880736	0.00298078
273	0.880769	273	0.0029808		273	0.880769	0.0029808
274	0.8808	274	0.00298083		274	0.8808	0.00298083
275	0.880829	275	0.00298085		275	0.880829	0.00298085
276	0.880856	276	0.00298087		276	0.880856	0.00298087
277	0.880882	277	0.0029809		277	0.880882	0.0029809
278	0.880906	278	0.00298092		278	0.880906	0.00298092
279	0.880928	279	0.00298095		279	0.880928	0.00298095
280	0.880949	280	0.00298097		280	0.880949	0.00298097
281	0.880968	281	0.002981		281	0.880968	0.002981
282	0.880987	282	0.00298103		282	0.880987	0.00298103
283	0.881004	283	0.00298106		283	0.881004	0.00298106
284	0.88102	284	0.00298109		284	0.88102	0.00298109
285	0.881035	285	0.00298113		285	0.881035	0.00298113
286	0.881049	286	0.00298116		286	0.881049	0.00298116
287	0.881062	287	0.00298119		287	0.881062	0.00298119
288	0.881075	288	0.00298123		288	0.881075	0.00298123
289	0.881086	289	0.00298127		289	0.881086	0.00298127
290	0.881097	290	0.00298131		290	0.881097	0.00298131
291	0.881107	291	0.00298135		291	0.881107	0.00298135
292	0.881117	292	0.00298139		292	0.881117	0.00298139
293	0.881126	293	0.00298144		293	0.881126	0.00298144
294	0.881134	294	0.00298148		294	0.881134	0.00298148
295	0.881142	295	0.00298153		295	0.881142	0.00298153
296	0.881149	296	0.00298158		296	0.881149	0.00298158
297	0.881156	297	0.00298163		297	0.881156	0.00298163
298	0.881163	298	0.00298168		298	0.881163	0.00298168
299	0.881169	299	0.00298173		299	0.881169	0.00298173
300	0.881174	300	0.00298179		300	0.881174	0.00298179
301	0.88118	301	0.00298185		301	0.88118	0.00298185
302	0.881184	302	0.00298191		302	0.881184	0.00298191
303	0.881189	303	0.00298197		303	0.881189	0.00298197
304	0.881193	304	0.00298204		304	0.881193	0.00298204
305	0.881198	305	0.00298211		305	0.881198	0.00298211
306	0.881201	306	0.00298218		306	0.881201	0.00298218
307	0.881205	307	0.00298225		307	0.881205	0.00298225
308	0.881208	308	0.00298233		308	0.881208	0.00298233
309	0.881211	309	0.00298241		309	0.881211	0.00298241
310	0.881214	310	0.00298249		310	0.881214	0.00298249
311	0.881217	311	0.00298257		311	0.881217	0.00298257
312	0.88122	312	0.00298266		312	0.88122	0.00298266
313	0.881222	313	0.00298275		313	0.881222	0.00298275
314	0.881224	314	0.00298285		314	0.881224	0.00298285
315	0.881226	315	0.00298295		315	0.881226	0.00298295
316	0.881228	316	0.00298305		316	0.881228	0.00298305
317	0.88123	317	0.00298315		317	0.88123	0.00298315
318	0.881232	318	0.00298326		318	0.881232	0.00298326
319	0.881234	319	0.00298338		319	0.881234	0.00298338
320	0.881235	320	0.00298349		320	0.881235	0.00298349
321	0.881236	321	0.00298362		321	0.881236	0.00298362
322	0.881238	322	0.00298374		322	0.881238	0.00298374
323	0.881239	323	0.00298388		323	0.881239	0.00298388
324	0.88124	324	0.00298401		324	0.88124	0.00298401
325	0.881241	325	0.00298415		325	0.881241	0.00298415
326	0.881242	326	0.0029843		326	0.881242	0.0029843
327	0.881243	327	0.00298445		327	0.881243	0.00298445
328	0.881244	328	0.00298461		328	0.881244	0.00298461
329	0.881245	329	0.00298478		329	0.881245	0.00298478
330	0.881246	330	0.00298495		330	0.881246	0.00298495
331	0.881247	331	0.00298513		331	0.881247	0.00298513
332	0.881247	332	0.00298531		332	0.881247	0.00298531
333	0.881248	333	0.0029855		333	0.881248	0.0029855
334	0.881249	334	0.0029857		334	0.881249	0.0029857
335	0.881249	335	0.0029859		335	0.881249	0.0029859
336	0.88125	336	0.00298611		336	0.88125	0.00298611
337	0.88125	337	0.00298634		337	0.88125	0.00298634
338	0.881251	338	0.00298656		338	0.881251	0.00298656
339	0.881251	339	0.0029868		339	0.881251	0.0029868
340	0.881251	340	0.00298705		340	0.881251	0.00298705
341	0.881252	341	0.0029873		341	0.881252	0.0029873
342	0.881252	342	0.00298757		342	0.881252	0.00298757
343	0.881253	343	0.00298784		343	0.881253	0.00298784
344	0.881253	344	0.00298813		344	0.881253	0.00298813
345	0.881253	345	0.00298842		345	0.881253	0.00298842
346	0.881253	346	0.00298873		346	0.881253	0.00298873
347	0.881254	347	0.00298905		347	0.881254	0.00298905
348	0.881254	348	0.00298938		348	0.881254	0.00298938
349	0.881254	349	0.00298972		349	0.881254	0.00298972
350	0.881254	350	0.00299008		350	0.881254	0.00299008
351	0.881255	351	0.00299045		351	0.881255	0.00299045
352	0.881255	352	0.00299083		352	0.881255	0.00299083
353	0.881255	353	0.00299123		353	0.881255	0.00299123
354	0.881255	354	0.00299164		354	0.881255	0.00299164
355	0.881255	355	0.00299207		355	0.881255	0.00299207
356	0.881255	356	0.00299251		356	0.881255	0.00299251
357	0.881256	357	0.00299297		357	0.881256	0.00299297
358	0.881256	358	0.00299345		358	0.881256	0.00299345
359	0.881256	359	0.00299395		359	0.881256	0.00299395
360	0.881256	360	0.00299446		360	0.881256	0.00299446
361	0.881256	361	0.00299499		361	0.881256	0.00299499
362	0.881256	362	0.00299555		362	0.881256	0.00299555
363	0.881256	363	0.00299612		363	0.881256	0.00299612
364	0.881256	364	0.00299671		364	0.881256	0.00299671
365	0.881256	365	0.00299733		365	0.881256	0.00299733
